# Supplementary material for: Transcriptome sequencing of transgenic poplar (Populus × euramericana 'Guariento') expressing multiple resistance genes
Source: BMC Genet. 2014 Jun 20;15(Suppl 1):S7. doi: 10.1186/1471-2156-15-S1-S7 (PMC4118631; doi:10.1186/1471-2156-15-S1-S7)
Supplement: Additional file 2 — Table S1: List of GO Functional categories for differentially expressed genes. [file 1471-2156-15-S1-S7-S2.xlsx]

## Sheet: Sheet1
Additional file 2-Table S1: List of GO Functional categories for differentially expressed genes.
GeneID	blast Swissprot	kog annotation	log2.fold_change.	p_value	GO-Function-Code	GO-Function	GO-Process-Code	GO-Process	GP-Component-ID	GP-Component
Potri.001G188700	Q9CA85_ARATH Putative uncharacterized protein F19K16.25 OS=Arabidopsis thaliana GN=F19K16.25 PE=4 SV=1	NA	-1.17961	0.00141072	﹣	﹣	﹣	﹣	GO:0005634	nucleus
Potri.001G190500	Q8RXR4_ARATH Putative uncharacterized protein At4g14750 (Fragment) OS=Arabidopsis thaliana GN=At4g14750 PE=2 SV=1	NA	2.94928	0.000863811	﹣	﹣	﹣	﹣	﹣	﹣
Potri.001G272000	CCB14_ARATH Cyclin-B1-4 OS=Arabidopsis thaliana GN=CYCB1-4 PE=2 SV=1	Cyclin B and related kinase-activating proteins	1.00357	0.000146016	﹣	﹣	﹣	﹣	GO:0005634	nucleus
Potri.001G339600	Q9LPD9_ARATH Minichromosome maintenance protein 2 OS=Arabidopsis thaliana GN=T12C22.19 PE=3 SV=1	DNA replication licensing factor, MCM2 component	1.22292	0.00104709	GO:0003677	DNA binding	GO:0006259	DNA metabolic process	﹣	﹣
					GO:0008094	DNA-dependent ATPase activity	﹣	﹣	﹣	﹣
Potri.001G334900	Q0WW55_ARATH Protein ZEU1 (ZEUS1) OS=Arabidopsis thaliana GN=ZEU1 PE=2 SV=1	Thymidylate kinase/adenylate kinase	1.53873	5.72e-06	GO:0004798	thymidylate kinase activity	GO:0006233	dTDP biosynthetic process	﹣	﹣
					﹣	﹣	GO:0006235	dTTP biosynthetic process	﹣	﹣
Potri.001G331200	Q9LSC3_ARATH Putative uncharacterized protein OS=Arabidopsis thaliana GN=At3g27130 PE=3 SV=1	AAA+-type ATPase	1.47481	6.03e-05	GO:0017111	nucleoside-triphosphatase activity	﹣	﹣	﹣	﹣
Potri.001G314400	FAMA_ARATH Transcription factor FAMA OS=Arabidopsis thaliana GN=FMA PE=1 SV=1	NA	-1.0243	0.000413666	﹣	﹣	﹣	﹣	﹣	﹣
Potri.001G442500	VPS2B_ARATH Vacuolar protein sorting-associated protein 2 homolog 2 OS=Arabidopsis thaliana GN=VPS2.2 PE=1 SV=2	Vacuolar assembly/sorting protein DID4	1.19599	0.000312396	﹣	﹣	﹣	﹣	﹣	﹣
Potri.001G448300	Q9LPI8_ARATH At1g32760 OS=Arabidopsis thaliana GN=At1g32760 PE=1 SV=1	Glutaredoxin-related protein	1.63387	1.36e-05	﹣	﹣	GO:0045454	cell redox homeostasis	﹣	﹣
Potri.001G448700	ADHL3_ARATH Alcohol dehydrogenase-like 3 OS=Arabidopsis thaliana GN=At1g32780 PE=2 SV=1	Alcohol dehydrogenase, class III	1.14603	0.00103402	GO:0005488	binding	﹣	﹣	﹣	﹣
Potri.001G469600	Q9LTT7_ARATH At3g13310 OS=Arabidopsis thaliana GN=At3g13310 PE=2 SV=1	Molecular chaperone (DnaJ superfamily)	-1.07797	0.00103483	GO:0005488	binding	﹣	﹣	﹣	﹣
Potri.001G009600	CMT3_ARATH DNA (cytosine-5)-methyltransferase CMT3 OS=Arabidopsis thaliana GN=CMT3 PE=1 SV=2	Heterochromatin-associated protein HP1 and related CHROMO domain proteins	1.2119	7.08e-09	GO:0003677	DNA binding	GO:0006259	DNA metabolic process	GO:0005634	nucleus
					GO:0003886	DNA (cytosine-5-)-methyltransferase activity	GO:0051276	chromosome organization	GO:0005694	chromosome
					﹣	﹣	GO:0006306	DNA methylation	﹣	﹣
Potri.001G041400	TLP8_ARATH Tubby-like protein 8 OS=Arabidopsis thaliana GN=TULP8 PE=2 SV=1	Tub family proteins	1.34682	1.5e-05	﹣	﹣	﹣	﹣	﹣	﹣
Potri.001G050300	F1RG33_PIG Uncharacterized protein (Fragment) OS=Sus scrofa GN=CHTF18 PE=4 SV=1	DNA replication checkpoint protein CHL12/CTF18	1.29648	8.51e-05	﹣	﹣	﹣	﹣	﹣	﹣
Potri.001G054700	Q9LYI7_ARATH At5g11860 OS=Arabidopsis thaliana GN=F14F18_30 PE=2 SV=1	TFIIF-interacting CTD phosphatase, including NLI-interacting factor (involved in RNA polymerase II regulation)	1.19483	0.000186657	﹣	﹣	﹣	﹣	﹣	﹣
Potri.001G093700	HMG13_ARATH High mobility group B protein 13 OS=Arabidopsis thaliana GN=HMGB13 PE=2 SV=1	HMG box-containing protein	1.29398	3.19e-09	GO:0003677	DNA binding	﹣	﹣	﹣	﹣
Potri.001G095600	AB10C_ARATH ABC transporter C family member 10 OS=Arabidopsis thaliana GN=ABCC10 PE=2 SV=2	Multidrug resistance-associated protein/mitoxantrone resistance protein, ABC superfamily	1.15631	2.16e-06	GO:0017111	nucleoside-triphosphatase activity	﹣	﹣	﹣	﹣
Potri.001G226100	BGL16_ARATH Beta-glucosidase 16 OS=Arabidopsis thaliana GN=BGLU16 PE=2 SV=1	Beta-glucosidase, lactase phlorizinhydrolase, and related proteins	-1.40533	2.96e-11	GO:0008422	beta-glucosidase activity	﹣	﹣	﹣	﹣
Potri.004G014700	SD25_ARATH G-type lectin S-receptor-like serine/threonine-protein kinase SD2-5 OS=Arabidopsis thaliana GN=SD25 PE=1 SV=1	Serine/threonine protein kinase	1.66299	0.000715223	GO:0005488	binding	﹣	﹣	﹣	﹣
Potri.004G018800	Q9SAB7_ARATH Cytochrome P450 like protein OS=Arabidopsis thaliana GN=F25C20.25 PE=2 SV=1	Cytochrome P450 CYP2 subfamily	1.57763	1.58e-05	﹣	﹣	﹣	﹣	﹣	﹣
Potri.004G037900	GES_ARATH (E,E)-geranyllinalool synthase OS=Arabidopsis thaliana GN=GES PE=2 SV=1	NA	2.74788	0.000397538	﹣	﹣	﹣	﹣	﹣	﹣
Potri.004G067900	Q9LMU2_ARATH At1g17860/F2H15_8 OS=Arabidopsis thaliana GN=F2H15.9 PE=2 SV=1	NA	1.10052	0.000623322	GO:0004866	endopeptidase inhibitor activity	﹣	﹣	﹣	﹣
Potri.004G062900	Q9FK73_ARATH Haloacid dehalogenase-like hydrolase domain-containing protein OS=Arabidopsis thaliana GN=At5g45700 PE=4 SV=1	TFIIF-interacting CTD phosphatase, including NLI-interacting factor (involved in RNA polymerase II regulation)	1.44312	0.00145194	﹣	﹣	﹣	﹣	﹣	﹣
Potri.004G091200	H2B9_ARATH Histone H2B.9 OS=Arabidopsis thaliana GN=At5g02570 PE=1 SV=3	Histone H2B	1.40589	5.93e-10	GO:0003677	DNA binding	GO:0006259	DNA metabolic process	GO:0005634	nucleus
					﹣	﹣	GO:0051276	chromosome organization	GO:0005694	chromosome
					﹣	﹣	GO:0006323	DNA packaging	﹣	﹣
Potri.004G083300	SKOR_ARATH Potassium channel SKOR OS=Arabidopsis thaliana GN=SKOR PE=1 SV=1	K+-channel ERG and related proteins, contain PAS/PAC sensor domain	-1.05813	0.00195585	﹣	﹣	﹣	﹣	﹣	﹣
Potri.004G135100	Q9FRL5_ARATH At1g75240 OS=Arabidopsis thaliana GN=F22H5.4 PE=2 SV=1	NA	1.43693	5.17e-06	GO:0003677	DNA binding	﹣	﹣	GO:0005634	nucleus
Potri.009G163700	E1314_ARATH Glucan endo-1,3-beta-glucosidase 14 OS=Arabidopsis thaliana GN=At2g27500/F10A12.18 PE=1 SV=2	NA	-1.15832	0.000226151	GO:0042973	glucan endo-1,3-beta-D-glucosidase activity	﹣	﹣	﹣	﹣
Potri.009G161500	CAF1I_ARATH Probable CCR4-associated factor 1 homolog 9 OS=Arabidopsis thaliana GN=CAF1-9 PE=2 SV=1	mRNA deadenylase subunit	1.12171	3.55e-05	﹣	﹣	﹣	﹣	GO:0005634	nucleus
Potri.009G143700	Q9SVY1_ARATH At3g57670 OS=Arabidopsis thaliana GN=F15B8.140 PE=2 SV=1	FOG: Zn-finger	2.94912	0.000864362	﹣	﹣	﹣	﹣	GO:0005634	nucleus
Potri.009G129900	Q9T0I5_ARATH AT4g38770/T9A14_50 OS=Arabidopsis thaliana GN=AT4g38770 PE=2 SV=1	Carbonic anhydrase	-1.74459	8.88e-16	﹣	﹣	﹣	﹣	﹣	﹣
Potri.009G089200	Q9C701_ARATH Cell cycle arrest protein BUB3 OS=Arabidopsis thaliana GN=T18C15_2 PE=4 SV=1	Mitotic spindle checkpoint protein BUB3, WD repeat superfamily	1.40166	8.5e-07	﹣	﹣	﹣	﹣	﹣	﹣
Potri.009G087800	Q84WT5_ARATH Glycosyl hydrolase family 10 protein OS=Arabidopsis thaliana GN=At4g33820 PE=2 SV=1	NA	-1.14891	0.00109276	GO:0004553	hydrolase activity, hydrolyzing O-glycosyl compounds	﹣	﹣	﹣	﹣
Potri.009G040200	TBB8_ARATH Tubulin beta-8 chain OS=Arabidopsis thaliana GN=TUBB8 PE=2 SV=2	Beta tubulin	1.49541	3.77e-13	﹣	﹣	GO:0007018	microtubule-based movement	﹣	﹣
Potri.009G034800	Q9SG87_ARATH Putative RING zinc finger protein OS=Arabidopsis thaliana GN=T7M13.11 PE=4 SV=1	FOG: Predicted E3 ubiquitin ligase	1.44078	1.07e-05	GO:0005488	binding	﹣	﹣	﹣	﹣
Potri.005G182500	Q70X85_ARATH MEI1 protein OS=Arabidopsis thaliana GN=mei1 PE=2 SV=1	Nucleotide excision repair factor NEF2, RAD4/CUT5 component	1.27124	8.82e-07	﹣	﹣	﹣	﹣	GO:0005622	intracellular
Potri.005G209400	Q9SY05_ARATH At4g02800 OS=Arabidopsis thaliana GN=T5J8.12 PE=2 SV=1	Structural maintenance of chromosome protein 1 (sister chromatid cohesion complex Cohesin, subunit SMC1)	2.09154	8.86e-09	﹣	﹣	﹣	﹣	﹣	﹣
Potri.005G209600	RAGP1_ARATH RAN GTPase-activating protein 1 OS=Arabidopsis thaliana GN=RANGAP1 PE=1 SV=1	Ran GTPase-activating protein	1.254	1.56e-06	﹣	﹣	﹣	﹣	﹣	﹣
Potri.005G223100	ERF99_ARATH Ethylene-responsive transcription factor 13 OS=Arabidopsis thaliana GN=ERF13 PE=2 SV=2	NA	2.06153	0.000361286	﹣	﹣	﹣	﹣	GO:0005634	nucleus
Potri.013G160800	Q9LYH2_ARATH AT5g12010/F14F18_180 OS=Arabidopsis thaliana GN=F14F18_180 PE=2 SV=1	Predicted transposase	1.30212	2.74e-07	GO:0005509	calcium ion binding	﹣	﹣	﹣	﹣
Potri.005G249200	FTSH1_ARATH ATP-dependent zinc metalloprotease FTSH 1, chloroplastic OS=Arabidopsis thaliana GN=FTSH1 PE=1 SV=2	AAA+-type ATPase containing the peptidase M41 domain	-1.00912	9.96e-07	GO:0017111	nucleoside-triphosphatase activity	﹣	﹣	﹣	﹣
Potri.005G067100	Q9LVP1_ARATH DNA topoisomerase OS=Arabidopsis thaliana GN=TOP3A PE=2 SV=1	DNA topoisomerase III alpha	1.17569	4.31e-05	GO:0003677	DNA binding	GO:0006259	DNA metabolic process	﹣	﹣
Potri.005G077700	Q9ZVD1_ARATH At2g27090 OS=Arabidopsis thaliana GN=At2g27090 PE=2 SV=1	NA	1.17898	0.00163513	﹣	﹣	﹣	﹣	﹣	﹣
Potri.005G085300	RAG3D_ARATH Ras-related protein RABG3d OS=Arabidopsis thaliana GN=RABG3D PE=2 SV=1	Ras-related GTPase	-1.04709	0.00170185	GO:0017111	nucleoside-triphosphatase activity	﹣	﹣	﹣	﹣
Potri.005G096100	Q9LDH9_ARATH At3g12870 OS=Arabidopsis thaliana GN=MJM20.1 PE=2 SV=1	NA	1.04563	0.0017956	﹣	﹣	﹣	﹣	﹣	﹣
Potri.005G142200	Q9FGQ6_ARATH At5g67270 OS=Arabidopsis thaliana GN=EB1C PE=2 SV=1	Microtubule-binding protein involved in cell cycle control	1.13986	5.94e-06	GO:0008017	microtubule binding	﹣	﹣	﹣	﹣
Potri.005G148400	ANT_ARATH AP2-like ethylene-responsive transcription factor ANT OS=Arabidopsis thaliana GN=ANT PE=1 SV=2	NA	2.12717	2.36e-06	﹣	﹣	﹣	﹣	GO:0005634	nucleus
Potri.005G177100	Q9LPF5_ARATH Adenine nucleotide alpha hydrolase-like protein OS=Arabidopsis thaliana GN=T12C22.3 PE=2 SV=1	NA	1.24149	1.01e-05	﹣	﹣	﹣	﹣	﹣	﹣
Potri.007G139000	D4A5D3_RAT Budding uninhibited by benzimidazoles 1 homolog (S. cerevisiae) (Predicted) OS=Rattus norvegicus GN=Bub1 PE=3 SV=1	Mitotic checkpoint serine/threonine protein kinase	1.4747	6.03e-05	GO:0005488	binding	﹣	﹣	﹣	﹣
Potri.002G222300	Q9S750_ARATH Thymidine kinase OS=Arabidopsis thaliana GN=F17A17.14 PE=2 SV=1	Thymidine kinase	1.26276	0.000192018	GO:0004797	thymidine kinase activity	﹣	﹣	﹣	﹣
Potri.007G098800	PAN_ARATH Transcription factor PERIANTHIA OS=Arabidopsis thaliana GN=PAN PE=1 SV=1	NA	2.47499	4.15e-05	﹣	﹣	﹣	﹣	﹣	﹣
Potri.007G048700	Q9FGQ6_ARATH At5g67270 OS=Arabidopsis thaliana GN=EB1C PE=2 SV=1	Microtubule-binding protein involved in cell cycle control	1.76037	4.29e-07	GO:0008017	microtubule binding	﹣	﹣	﹣	﹣
Potri.007G036200	Q1PF11_ARATH Zinc-finger domain of monoamine-oxidase A repressor R1 OS=Arabidopsis thaliana GN=At2g23530 PE=2 SV=1	Putative transcription factor 5qNCA, contains JmjC domain	1.44946	0.000404946	﹣	﹣	﹣	﹣	﹣	﹣
Potri.007G023600	BH063_ARATH Transcription factor bHLH63 OS=Arabidopsis thaliana GN=BHLH63 PE=2 SV=1	NA	-1.10778	0.0012197	﹣	﹣	﹣	﹣	﹣	﹣
Potri.T167100	Q8VZJ2_ARATH AT4g16260/dl4170c OS=Arabidopsis thaliana GN=At4g16260 PE=2 SV=1	NA	-1.74768	0.00188412	GO:0042973	glucan endo-1,3-beta-D-glucosidase activity	﹣	﹣	﹣	﹣
Potri.010G165800	PHO13_ARATH Phosphate transporter PHO1 homolog 3 OS=Arabidopsis thaliana GN=PHO1;H3 PE=2 SV=2	Predicted small molecule transporter	1.02835	0.000315534	﹣	﹣	﹣	﹣	﹣	﹣
Potri.010G170200	HIBC3_ARATH Probable 3-hydroxyisobutyryl-CoA hydrolase 3 OS=Arabidopsis thaliana GN=At2g30660 PE=2 SV=1	Enoyl-CoA hydratase	1.69711	0.000220871	﹣	﹣	﹣	﹣	﹣	﹣
Potri.010G180000	Q8LDZ6_ARATH HXXXD-type acyl-transferase-like protein OS=Arabidopsis thaliana GN=At1g65450 PE=2 SV=1	NA	-1.13368	5.45e-08	﹣	﹣	﹣	﹣	﹣	﹣
Potri.010G185500	Q9FFG4_ARATH At5g05510 OS=Arabidopsis thaliana GN=At5g05510 PE=2 SV=1	Mitotic checkpoint serine/threonine protein kinase	1.50254	0.000448041	﹣	﹣	﹣	﹣	﹣	﹣
Potri.010G203600	PSF2_ARATH DNA replication complex GINS protein PSF2 OS=Arabidopsis thaliana GN=GINS2 PE=2 SV=2	Uncharacterized conserved protein	2.00217	7.13e-09	﹣	﹣	GO:0006259	DNA metabolic process	GO:0005634	nucleus
Potri.010G231300	H2B9_ARATH Histone H2B.9 OS=Arabidopsis thaliana GN=At5g02570 PE=1 SV=3	Histone H2B	1.1964	5.66e-09	GO:0003677	DNA binding	GO:0006259	DNA metabolic process	﹣	﹣
					﹣	﹣	GO:0051276	chromosome organization	﹣	﹣
					﹣	﹣	GO:0006323	DNA packaging	﹣	﹣
Potri.T030400	CNDH2_RAT Condensin-2 complex subunit H2 OS=Rattus norvegicus GN=Ncaph2 PE=2 SV=1	Uncharacterized conserved protein	1.23709	0.000468975	﹣	﹣	﹣	﹣	﹣	﹣
Potri.010G069400	Q8VWI7_ARATH Phragmoplast-associated kinesin-related protein 2 OS=Arabidopsis thaliana GN=PAKRP2 PE=2 SV=1	Kinesin-like protein	1.10654	4.39e-06	GO:0003777	microtubule motor activity	GO:0007018	microtubule-based movement	GO:0005875	microtubule associated complex
Potri.010G064600	A4FVN8_ARATH At1g10580 OS=Arabidopsis thaliana GN=At1g10580 PE=2 SV=1	mRNA splicing factor	1.74208	2.43e-05	GO:0016787	hydrolase activity	﹣	﹣	﹣	﹣
Potri.010G056800	Q9ZUM1_ARATH At2g02170/F5O4.6 OS=Arabidopsis thaliana GN=At2g02170 PE=2 SV=1	NA	1.61559	0.000687487	﹣	﹣	﹣	﹣	﹣	﹣
Potri.010G056500	RQL5_ARATH ATP-dependent DNA helicase Q-like 5 OS=Arabidopsis thaliana GN=RECQL5 PE=2 SV=2	ATP-dependent DNA helicase	1.25966	1.01e-06	GO:0047429	nucleoside-triphosphate diphosphatase activity	GO:0006259	DNA metabolic process	﹣	﹣
					GO:0000810	diacylglycerol pyrophosphate phosphatase activity	﹣	﹣	﹣	﹣
					GO:0004787	thiamine-pyrophosphatase activity	﹣	﹣	﹣	﹣
					GO:0008758	UDP-2,3-diacylglucosamine hydrolase activity	﹣	﹣	﹣	﹣
					GO:0019176	dihydroneopterin monophosphate phosphatase activity	﹣	﹣	﹣	﹣
					GO:0019177	dihydroneopterin triphosphate pyrophosphohydrolase activity	﹣	﹣	﹣	﹣
					GO:0008796	bis(5'-nucleosyl)-tetraphosphatase activity	﹣	﹣	﹣	﹣
					GO:0042625	ATPase activity, coupled to transmembrane movement of ions	﹣	﹣	﹣	﹣
Potri.010G041300	Q9ZUC4_ARATH At1g23710 OS=Arabidopsis thaliana GN=F5O8.26 PE=2 SV=1	NA	1.29545	0.000167606	﹣	﹣	﹣	﹣	﹣	﹣
Potri.010G041200	AMSH2_ARATH AMSH-like ubiquitin thiolesterase 2 OS=Arabidopsis thaliana GN=AMSH2 PE=2 SV=1	SMAD6 interacting protein AMSH, contains JAB/MPN/Mov34 domain	-1.5249	0.000820006	﹣	﹣	﹣	﹣	﹣	﹣
Potri.010G109200	GUN8_ARATH Endoglucanase 8 OS=Arabidopsis thaliana GN=CEL1 PE=2 SV=1	NA	1.8124	1.38e-06	GO:0008810	cellulase activity	﹣	﹣	GO:0005634	nucleus
					GO:0003677	DNA binding	﹣	﹣	﹣	﹣
Potri.011G022300	Q94CF0_ARATH AT3G20290 protein OS=Arabidopsis thaliana GN=EHD1 PE=2 SV=1	Endocytosis/signaling protein EHD1	1.02894	3.08e-06	GO:0005509	calcium ion binding	﹣	﹣	﹣	﹣
Potri.011G046900	Q9FHR5_ARATH Similarity to COP1-interacting protein 7 OS=Arabidopsis thaliana GN=At5g43310 PE=4 SV=1	NA	-1.04749	0.000113858	﹣	﹣	﹣	﹣	﹣	﹣
Potri.011G083700	ORC6_ARATH Origin recognition complex subunit 6 OS=Arabidopsis thaliana GN=ORC6 PE=1 SV=2	Origin recognition complex, subunit 6	1.26651	4.44e-05	GO:0003677	DNA binding	GO:0006259	DNA metabolic process	GO:0005634	nucleus
					﹣	﹣	﹣	﹣	GO:0000808	origin recognition complex
					﹣	﹣	﹣	﹣	GO:0005694	chromosome
Potri.011G077000	EXO1_ARATH Exonuclease 1 OS=Arabidopsis thaliana GN=EXO1 PE=2 SV=2	5'-3' exonuclease	1.14034	0.00191217	GO:0003677	DNA binding	GO:0006259	DNA metabolic process	﹣	﹣
					GO:0008852	exodeoxyribonuclease I activity	﹣	﹣	﹣	﹣
Potri.013G018200	H2A5_ARATH Probable histone H2A.5 OS=Arabidopsis thaliana GN=At5g27670 PE=1 SV=1	Histone 2A	1.65132	8.71e-13	GO:0003677	DNA binding	GO:0006259	DNA metabolic process	GO:0005634	nucleus
					﹣	﹣	GO:0051276	chromosome organization	GO:0005694	chromosome
					﹣	﹣	GO:0006323	DNA packaging	﹣	﹣
Potri.013G020700	Q9C7T0_ARATH Di-glucose binding protein with Kinesin motor domain OS=Arabidopsis thaliana GN=T9N14.6 PE=3 SV=1	Kinesin (KAR3 subfamily)	1.09722	0.000133636	GO:0003777	microtubule motor activity	GO:0007018	microtubule-based movement	GO:0005875	microtubule associated complex
					GO:0003677	DNA binding	﹣	﹣	﹣	﹣
					GO:0004003	ATP-dependent DNA helicase activity	﹣	﹣	﹣	﹣
					GO:0004004	ATP-dependent RNA helicase activity	﹣	﹣	﹣	﹣
					GO:0015462	protein-transmembrane transporting ATPase activity	﹣	﹣	﹣	﹣
					GO:0042624	ATPase activity, uncoupled	﹣	﹣	﹣	﹣
					GO:0008094	DNA-dependent ATPase activity	﹣	﹣	﹣	﹣
					GO:0042625	ATPase activity, coupled to transmembrane movement of ions	﹣	﹣	﹣	﹣
Potri.013G033200	Q9ZUJ5_ARATH At1g59970 OS=Arabidopsis thaliana GN=T2K10.2 PE=2 SV=1	Gelatinase A and related matrix metalloproteases	1.217	5.49e-05	GO:0005488	binding	﹣	﹣	﹣	﹣
					GO:0016787	hydrolase activity	﹣	﹣	﹣	﹣
Potri.013G058700	Q5XVI1_ARATH ARM repeat-containing protein OS=Arabidopsis thaliana GN=At1g54385 PE=2 SV=1	NA	1.68383	2.51e-13	﹣	﹣	﹣	﹣	﹣	﹣
Potri.001G415800		ER-Golgi vesicle-tethering protein p115	1.10779	0.000529051	﹣	﹣	﹣	﹣	﹣	﹣
Potri.013G095500	SPSA4_ARATH Probable sucrose-phosphate synthase 4 OS=Arabidopsis thaliana GN=SPS4 PE=1 SV=1	Glycosyltransferase	-1.29721	6.41e-07	GO:0035251	UDP-glucosyltransferase activity	﹣	﹣	﹣	﹣
Potri.T034700	WEE1_ARATH Wee1-like protein kinase OS=Arabidopsis thaliana GN=WEE1 PE=1 SV=1	Cyclin-dependent kinase WEE1	1.53473	4.1e-06	GO:0005488	binding	﹣	﹣	﹣	﹣
Potri.014G071800	Q8S9M3_ARATH At2g45480/F4L23.1 OS=Arabidopsis thaliana GN=At2g45480 PE=2 SV=1	Putative transcription factor 5qNCA, contains JmjC domain	2.11382	0.00129701	﹣	﹣	﹣	﹣	﹣	﹣
Potri.014G075000	RING4_ARATH E3 ubiquitin-protein ligase At4g11680 OS=Arabidopsis thaliana GN=At4g11680 PE=2 SV=1	FOG: Predicted E3 ubiquitin ligase	-1.02488	1.77e-06	GO:0005488	binding	﹣	﹣	﹣	﹣
Potri.014G085900	Q6EWX0_ARATH Origin recognition complex 5 subunit OS=Arabidopsis thaliana GN=orc5 PE=2 SV=1	Origin recognition complex, subunit 5	1.15968	0.000109438	﹣	﹣	﹣	﹣	﹣	﹣
Potri.002G172800	ARFU_ARATH Putative auxin response factor 21 OS=Arabidopsis thaliana GN=ARF21 PE=2 SV=2	NA	1.31351	1.69e-05	GO:0003677	DNA binding	﹣	﹣	GO:0005634	nucleus
Potri.014G111200	MYB86_ARATH Transcription factor MYB86 OS=Arabidopsis thaliana GN=MYB86 PE=2 SV=1	Transcription factor, Myb superfamily	-1.15798	0.00184907	GO:0003677	DNA binding	﹣	﹣	GO:0005634	nucleus
Potri.014G129400	O22244_ARATH Plant invertase/pectin methylesterase inhibitor domain-containing protein OS=Arabidopsis thaliana GN=At2g47670 PE=2 SV=1	NA	-1.05123	1.96e-05	GO:0004857	enzyme inhibitor activity	﹣	﹣	﹣	﹣
Potri.014G139600	SNM1_ARATH DNA cross-link repair protein SNM1 OS=Arabidopsis thaliana GN=SNM1 PE=2 SV=1	Predicted hydrolase involved in interstrand cross-link repair	2.34917	0.000305612	﹣	﹣	﹣	﹣	﹣	﹣
Potri.014G148200	Q9LSW0_ARATH Putative uncharacterized protein At3g25400 OS=Arabidopsis thaliana GN=At3g25400 PE=2 SV=1	NA	1.49044	1.68e-05	﹣	﹣	﹣	﹣	﹣	﹣
Potri.014G154200	APR1_ARATH 5'-adenylylsulfate reductase 1, chloroplastic OS=Arabidopsis thaliana GN=APR1 PE=1 SV=2	Phosphoadenosine phosphosulfate reductase	-1.54694	4.87e-07	﹣	﹣	﹣	﹣	﹣	﹣
Potri.014G155300	CSLB4_ARATH Cellulose synthase-like protein B4 OS=Arabidopsis thaliana GN=CSLB4 PE=2 SV=1	NA	1.56186	0.000360815	GO:0035251	UDP-glucosyltransferase activity	GO:0030244	cellulose biosynthetic process	﹣	﹣
Potri.014G155900	F1SU46_PIG Condensin complex subunit 2 OS=Sus scrofa GN=NCAPH PE=3 SV=1	Chromosome condensation complex Condensin, subunit H	1.40461	5.84e-08	﹣	﹣	GO:0007067	mitosis	GO:0005634	nucleus
Potri.014G168100	FLA2_ARATH Fasciclin-like arabinogalactan protein 2 OS=Arabidopsis thaliana GN=FLA2 PE=1 SV=1	NA	-1.10739	6.89e-08	﹣	﹣	﹣	﹣	﹣	﹣
Potri.019G116400	VAP42_ARATH Vesicle-associated protein 4-2 OS=Arabidopsis thaliana GN=PVA42 PE=1 SV=1	VAMP-associated protein involved in inositol metabolism	1.24278	6.53e-05	﹣	﹣	﹣	﹣	﹣	﹣
Potri.019G033900	Q5XVI1_ARATH ARM repeat-containing protein OS=Arabidopsis thaliana GN=At1g54385 PE=2 SV=1	NA	1.42836	0.000149297	﹣	﹣	﹣	﹣	﹣	﹣
Potri.019G088200	Q9LMU2_ARATH At1g17860/F2H15_8 OS=Arabidopsis thaliana GN=F2H15.9 PE=2 SV=1	NA	1.63779	5.82e-09	GO:0004866	endopeptidase inhibitor activity	﹣	﹣	﹣	﹣
Potri.019G129900	DDM1_ARATH ATP-dependent DNA helicase DDM1 OS=Arabidopsis thaliana GN=DDM1 PE=1 SV=1	Chromatin remodeling complex WSTF-ISWI, small subunit	1.42241	7.88e-08	GO:0003677	DNA binding	﹣	﹣	﹣	﹣
					GO:0004003	ATP-dependent DNA helicase activity	﹣	﹣	﹣	﹣
					GO:0004004	ATP-dependent RNA helicase activity	﹣	﹣	﹣	﹣
					GO:0015462	protein-transmembrane transporting ATPase activity	﹣	﹣	﹣	﹣
					GO:0042624	ATPase activity, uncoupled	﹣	﹣	﹣	﹣
					GO:0008094	DNA-dependent ATPase activity	﹣	﹣	﹣	﹣
					GO:0042625	ATPase activity, coupled to transmembrane movement of ions	﹣	﹣	﹣	﹣
Potri.015G041400	Q94A33_ARATH 5'-3' exonuclease family protein OS=Arabidopsis thaliana GN=At1g18090 PE=2 SV=1	5'-3' exonuclease	1.46074	2.29e-05	﹣	﹣	GO:0006259	DNA metabolic process	﹣	﹣
Potri.015G070300	E2FE_ARATH E2F transcription factor-like E2FE OS=Arabidopsis thaliana GN=E2FE PE=2 SV=1	Transcription factor E2F/dimerization partner (TDP)-like proteins	1.62672	9.16e-07	﹣	﹣	﹣	﹣	GO:0005634	nucleus
Potri.015G081300	NRT25_ARATH High affinity nitrate transporter 2.5 OS=Arabidopsis thaliana GN=NRT2.5 PE=2 SV=1	NA	-1.08058	0.000316606	﹣	﹣	﹣	﹣	﹣	﹣
Potri.015G081500	NRT25_ARATH High affinity nitrate transporter 2.5 OS=Arabidopsis thaliana GN=NRT2.5 PE=2 SV=1	NA	-1.30243	1.7e-05	﹣	﹣	﹣	﹣	﹣	﹣
Potri.015G084900	PCH2_ARATH Pachytene checkpoint protein 2 homolog OS=Arabidopsis thaliana GN=At4g24710 PE=2 SV=1	AAA+-type ATPase	1.69128	7.9e-08	GO:0017111	nucleoside-triphosphatase activity	﹣	﹣	﹣	﹣
Potri.015G088400	Q94C79_ARATH Putative uncharacterized protein At4g24800 OS=Arabidopsis thaliana GN=At4g24800 PE=2 SV=1	NA	-1.24507	3.39e-07	﹣	﹣	﹣	﹣	﹣	﹣
Potri.015G128400	Q9SI72_ARATH F23N19.14 OS=Arabidopsis thaliana GN=At1g62770 PE=4 SV=1	NA	-1.01947	8.29e-05	GO:0004857	enzyme inhibitor activity	﹣	﹣	﹣	﹣
Potri.015G131400	MA653_ARATH 65-kDa microtubule-associated protein 3 OS=Arabidopsis thaliana GN=MAP65-3 PE=1 SV=1	Microtubule-associated protein essential for anaphase spindle elongation	1.20342	1.18e-06	﹣	﹣	﹣	﹣	﹣	﹣
Potri.016G033000	CCB14_ARATH Cyclin-B1-4 OS=Arabidopsis thaliana GN=CYCB1-4 PE=2 SV=1	Cyclin B and related kinase-activating proteins	1.02334	7.95e-05	﹣	﹣	﹣	﹣	GO:0005634	nucleus
Potri.016G059000	HAT14_ARATH Homeobox-leucine zipper protein HAT14 OS=Arabidopsis thaliana GN=HAT14 PE=2 SV=3	Transcription factor HEX, contains HOX and HALZ domains	1.97877	0.000638383	GO:0003677	DNA binding	﹣	﹣	GO:0005634	nucleus
Potri.016G077800	K125_ARATH Probable 125 kDa kinesin-related protein OS=Arabidopsis thaliana GN=At2g36200 PE=2 SV=2	Kinesin-like protein	1.59297	9.75e-12	GO:0003777	microtubule motor activity	GO:0007018	microtubule-based movement	GO:0005875	microtubule associated complex
Potri.016G122200	Q93VQ6_ARATH At1g07080/F10K1_15 OS=Arabidopsis thaliana GN=At1g07080 PE=2 SV=1	Gamma-interferon inducible lysosomal thiol reductase	1.59502	0.000360784	﹣	﹣	﹣	﹣	﹣	﹣
Potri.017G052100	U85A2_ARATH UDP-glycosyltransferase 85A2 OS=Arabidopsis thaliana GN=UGT85A2 PE=2 SV=1	UDP-glucuronosyl and UDP-glucosyl transferase	1.27807	0.00184545	GO:0035251	UDP-glucosyltransferase activity	﹣	﹣	﹣	﹣
Potri.017G052000	U85A2_ARATH UDP-glycosyltransferase 85A2 OS=Arabidopsis thaliana GN=UGT85A2 PE=2 SV=1	UDP-glucuronosyl and UDP-glucosyl transferase	1.2506	0.000135049	GO:0035251	UDP-glucosyltransferase activity	﹣	﹣	﹣	﹣
Potri.018G062300	RS92_ARATH 40S ribosomal protein S9-2 OS=Arabidopsis thaliana GN=RPS9C PE=2 SV=1	Ribosomal protein S4	1.29755	2.62e-10	GO:0005488	binding	﹣	﹣	﹣	﹣
Potri.018G047300	ERF16_ARATH Ethylene-responsive transcription factor ERF016 OS=Arabidopsis thaliana GN=ERF016 PE=2 SV=1	NA	2.98996	5.03e-07	﹣	﹣	﹣	﹣	GO:0005634	nucleus
Potri.018G040600	PTR6_ARATH Probable peptide transporter At1g52190 OS=Arabidopsis thaliana GN=At1g52190 PE=1 SV=1	H+/oligopeptide symporter	-1.53615	0.000386002	﹣	﹣	﹣	﹣	﹣	﹣
Potri.018G034100	CCA22_ARATH Cyclin-A2-2 OS=Arabidopsis thaliana GN=CYCA2-2 PE=2 SV=1	G2/Mitotic-specific cyclin A	1.09607	1.99e-05	﹣	﹣	﹣	﹣	GO:0005634	nucleus
Potri.018G024400	Q9FXE1_ARATH F12A21.9 OS=Arabidopsis thaliana GN=At1g67780 PE=4 SV=1	Uncharacterized conserved protein	1.55938	1.87e-08	﹣	﹣	﹣	﹣	﹣	﹣
Potri.018G072500	Q6NKR8_ARATH At3g14170 OS=Arabidopsis thaliana GN=At3g14170 PE=2 SV=1	NA	1.4604	8.68e-09	﹣	﹣	﹣	﹣	﹣	﹣
Potri.018G102100	ASHR3_ARATH Histone-lysine N-methyltransferase ASHR3 OS=Arabidopsis thaliana GN=ASHR3 PE=1 SV=1	Transcription factor NSD1 and related SET domain proteins	1.0633	0.00148585	GO:0003677	DNA binding	﹣	﹣	﹣	﹣
Potri.015G030200	Q9LSH5_ARATH NAC domain containing protein 57 OS=Arabidopsis thaliana GN=NAC057 PE=2 SV=1	FOG: PPR repeat	-1.36145	0.000706056	﹣	﹣	﹣	﹣	﹣	﹣
Potri.011G053600	Q9FZA2_ARATH Arabinogalactan protein 31 OS=Arabidopsis thaliana GN=F3H9.6 PE=2 SV=1	NA	1.70762	5.02e-06	GO:0005199	structural constituent of cell wall	﹣	﹣	﹣	﹣
Potri.005G003500	Q6DST9_ARATH Beta-1,3 glucanase OS=Arabidopsis thaliana GN=At1g29380 PE=2 SV=1	NA	-1.26703	0.000261723	﹣	﹣	﹣	﹣	﹣	﹣
Potri.005G026500	H2A5_ARATH Probable histone H2A.5 OS=Arabidopsis thaliana GN=At5g27670 PE=1 SV=1	Histone 2A	1.78116	0	GO:0003677	DNA binding	﹣	﹣	﹣	﹣
Potri.006G279200	Q8L726_ARATH At2g21080 OS=Arabidopsis thaliana GN=At2g21080 PE=2 SV=1	NA	-1.29881	0.000103511	﹣	﹣	﹣	﹣	﹣	﹣
Potri.006G056400	Q9LH49_ARATH At3g12170 OS=Arabidopsis thaliana GN=F28J15.2 PE=2 SV=1	Molecular chaperone (DnaJ superfamily)	1.49835	2.75e-09	GO:0005488	binding	﹣	﹣	﹣	﹣
Potri.016G118400	Q9S7I8_ARATH Cell division cycle 20, cofactor of APC complex OS=Arabidopsis thaliana GN=F17M5.20 PE=2 SV=1	Anaphase promoting complex, Cdc20, Cdh1, and Ama1 subunits	1.50805	2.2e-07	﹣	﹣	﹣	﹣	﹣	﹣
Potri.017G102100	GLIP7_ARATH GDSL esterase/lipase 7 OS=Arabidopsis thaliana GN=GLIP7 PE=2 SV=1	NA	1.95394	0.000106205	﹣	﹣	﹣	﹣	﹣	﹣
Potri.006G159200	MSH7_ARATH DNA mismatch repair protein Msh6-2 OS=Arabidopsis thaliana GN=MSH6-2 PE=2 SV=1	Mismatch repair ATPase MSH6 (MutS family)	1.26909	1.76e-07	GO:0003677	DNA binding	GO:0006259	DNA metabolic process	﹣	﹣
Potri.001G415200	PAT1_ARATH Scarecrow-like transcription factor PAT1 OS=Arabidopsis thaliana GN=PAT1 PE=2 SV=1	NA	1.09781	0.000425647	﹣	﹣	﹣	﹣	﹣	﹣
Potri.T012700	RD22_ARATH Dehydration-responsive protein RD22 OS=Arabidopsis thaliana GN=RD22 PE=2 SV=1	NA	-1.51346	1.44e-09	﹣	﹣	﹣	﹣	﹣	﹣
Potri.004G145800	Q9LYH2_ARATH AT5g12010/F14F18_180 OS=Arabidopsis thaliana GN=F14F18_180 PE=2 SV=1	Predicted transposase	1.10622	4.83e-05	GO:0005509	calcium ion binding	﹣	﹣	﹣	﹣
Potri.005G150800	Q9FME7_ARATH Kinesin-like protein OS=Arabidopsis thaliana GN=At5g60930 PE=3 SV=1	Kinesin-like protein	1.29184	9.1e-09	GO:0003777	microtubule motor activity	﹣	﹣	﹣	﹣
Potri.010G100900	B7Z5F2_HUMAN Uncharacterized protein OS=Homo sapiens PE=2 SV=1	NA	-1.22581	0.000873001	﹣	﹣	﹣	﹣	﹣	﹣
Potri.014G051800	RAC3_ARATH Rac-like GTP-binding protein ARAC3 OS=Arabidopsis thaliana GN=ARAC3 PE=1 SV=1	Ras-related small GTPase, Rho type	1.14054	0.000162323	GO:0005488	binding	﹣	﹣	﹣	﹣
Potri.014G044500	Q8GYG8_ARATH Ferredoxin-like protein OS=Arabidopsis thaliana GN=At1g02180/T6A9_2 PE=2 SV=1	NA	1.41138	0.000209806	﹣	﹣	﹣	﹣	﹣	﹣
Potri.014G024400	Q9FMI2_ARATH Leucine-rich repeat protein kinase family protein OS=Arabidopsis thaliana GN=LRR-RLK PE=2 SV=1	Serine/threonine protein kinase	1.24125	1.53e-06	﹣	﹣	﹣	﹣	﹣	﹣
Potri.013G108900	Q9FRL5_ARATH At1g75240 OS=Arabidopsis thaliana GN=F22H5.4 PE=2 SV=1	NA	2.02091	1.01e-09	﹣	﹣	﹣	﹣	﹣	﹣
Potri.017G141400	Q9SGT8_ARATH T6H22.9 protein OS=Arabidopsis thaliana GN=T6H22.9 PE=3 SV=1	Serine/threonine protein kinase	-1.23613	6.44e-07	GO:0005488	binding	﹣	﹣	﹣	﹣
Potri.017G148000	Q5XV02_ARATH Putative uncharacterized protein OS=Arabidopsis thaliana GN=At5g52800 PE=2 SV=1	NA	1.92902	0.000470053	GO:0003677	DNA binding	GO:0006259	DNA metabolic process	﹣	﹣
Potri.007G015500	ALFC2_ARATH Probable fructose-bisphosphate aldolase 2, chloroplastic OS=Arabidopsis thaliana GN=FBA2 PE=1 SV=2	Fructose-biphosphate aldolase	-1.05405	0.000146408	﹣	﹣	GO:0006306	DNA methylation	﹣	﹣
Potri.T029200		NA	1.08956	2.05e-06	GO:0004866	endopeptidase inhibitor activity	﹣	﹣	﹣	﹣
Potri.014G037400	C82C3_ARATH Cytochrome P450 82C3 OS=Arabidopsis thaliana GN=CYP82C3 PE=2 SV=3	Cytochrome P450 CYP2 subfamily	-1.48393	0.000122708	﹣	﹣	﹣	﹣	﹣	﹣
Potri.004G193700	Q27IK7_ARATH Kinesin POK1 OS=Arabidopsis thaliana GN=POK1 PE=2 SV=1	Kinesin-like protein	1.17128	5.27e-06	GO:0003777	microtubule motor activity	GO:0007018	microtubule-based movement	GO:0005875	microtubule associated complex
Potri.005G036800	ATL2_ARATH RING-H2 finger protein ATL2 OS=Arabidopsis thaliana GN=ATL2 PE=2 SV=2	FOG: Predicted E3 ubiquitin ligase	1.40283	1.16e-05	GO:0005488	binding	﹣	﹣	﹣	﹣
Potri.018G062300	RS92_ARATH 40S ribosomal protein S9-2 OS=Arabidopsis thaliana GN=RPS9C PE=2 SV=1	Ribosomal protein S4	1.86875	3.03e-10	﹣	﹣	﹣	﹣	GO:0043228	non-membrane-bounded organelle
Potri.008G211800	Q9SJH6_ARATH At2g42800 OS=Arabidopsis thaliana GN=RLP29 PE=2 SV=1	FOG: Leucine rich repeat	1.86704	1.29e-05	﹣	﹣	﹣	﹣	﹣	﹣
Potri.008G078000	Q9LF03_ARATH Putative uncharacterized protein At5g16250 OS=Arabidopsis thaliana GN=T21H19_170 PE=2 SV=1	NA	1.36975	9.48e-05	﹣	﹣	﹣	﹣	﹣	﹣
Potri.014G037700	C82C4_ARATH Cytochrome P450 82C4 OS=Arabidopsis thaliana GN=CYP82C4 PE=2 SV=1	Cytochrome P450 CYP2 subfamily	-1.22176	0.000353994	﹣	﹣	﹣	﹣	﹣	﹣
Potri.004G235300	Q8LAF5_ARATH At4g19350 OS=Arabidopsis thaliana GN=At4g19350/T5K18_130 PE=2 SV=1	NA	1.00027	0.000764773	﹣	﹣	﹣	﹣	﹣	﹣
Potri.017G135000	PUB21_ARATH U-box domain-containing protein 21 OS=Arabidopsis thaliana GN=PUB21 PE=2 SV=1	NA	1.67232	2.78e-08	﹣	﹣	﹣	﹣	GO:0005622	intracellular
Potri.002G102900	Q9CA51_ARATH At1g74660 OS=Arabidopsis thaliana GN=F1M20.34 PE=4 SV=1	NA	1.13472	0.000124004	﹣	﹣	﹣	﹣	﹣	﹣
Potri.002G007300	E1311_ARATH Glucan endo-1,3-beta-glucosidase 11 OS=Arabidopsis thaliana GN=At1g32860 PE=1 SV=1	NA	2.12107	2.22e-15	GO:0042973	glucan endo-1,3-beta-D-glucosidase activity	﹣	﹣	﹣	﹣
Potri.002G098100	Q8LF90_ARATH At1g78260 OS=Arabidopsis thaliana GN=At1g78260 PE=2 SV=1	NA	-1.13363	0.000459567	GO:0005488	binding	﹣	﹣	﹣	﹣
Potri.002G124500	Q9FHA4_ARATH At5g67090 OS=Arabidopsis thaliana GN=At5g67090 PE=2 SV=1	NA	-1.16689	2.8e-08	GO:0005488	binding	﹣	﹣	﹣	﹣
Potri.002G259000	BRCA1_ARATH Protein BREAST CANCER SUSCEPTIBILITY 1 homolog OS=Arabidopsis thaliana GN=BRCA1 PE=2 SV=1	NA	1.51862	1.76e-09	﹣	﹣	﹣	﹣	GO:0005622	intracellular
Potri.007G111300	Q9S750_ARATH Thymidine kinase OS=Arabidopsis thaliana GN=F17A17.14 PE=2 SV=1	NA	1.16701	0.000248177	GO:0004797	thymidine kinase activity	﹣	﹣	﹣	﹣
Potri.002G031700	F1NKZ6_CHICK Uncharacterized protein (Fragment) OS=Gallus gallus GN=Gga.15791 PE=3 SV=1	NA	1.65196	6.84e-05	GO:0005488	binding	﹣	﹣	﹣	﹣
Potri.003G161300	GH317_ARATH Indole-3-acetic acid-amido synthetase GH3.17 OS=Arabidopsis thaliana GN=GH3.17 PE=1 SV=1	NA	3.05942	0.000529545	﹣	﹣	﹣	﹣	﹣	﹣
Potri.003G164000	SCP45_ARATH Serine carboxypeptidase-like 45 OS=Arabidopsis thaliana GN=SCPL45 PE=2 SV=1	NA	1.13671	5.48e-05	GO:0016787	hydrolase activity	﹣	﹣	﹣	﹣
Potri.003G138600	WRK52_ARATH Probable WRKY transcription factor 52 OS=Arabidopsis thaliana GN=WRKY52 PE=2 SV=3	NA	1.93539	1.25e-11	GO:0003677	DNA binding	﹣	﹣	﹣	﹣
Potri.003G208800	A8KBJ5_DANRE Zgc:173552 OS=Danio rerio GN=zgc:173552 PE=2 SV=1	NA	1.9901	1.64e-06	GO:0003677	DNA binding	GO:0006259	DNA metabolic process	GO:0005634	nucleus
					GO:0003678	DNA binding	GO:0051276	chromosome organization	GO:0005694	chromosome
					﹣	﹣	GO:0006323	DNA packaging	﹣	﹣
Potri.006G155500	Q9LK01_ARATH At3g24420 OS=Arabidopsis thaliana GN=At3g24420 PE=2 SV=1	NA	-1.13526	1.66e-06	﹣	﹣	﹣	﹣	﹣	﹣
Potri.006G048600	Q9SS42_ARATH Kinesin-like protein OS=Arabidopsis thaliana GN=F14P13.9 PE=3 SV=1	NA	1.62275	8.47e-07	GO:0003777	microtubule motor activity	GO:0007018	microtubule-based movement	GO:0005875	microtubule associated complex
Potri.006G047500	Q9SUB4_ARATH Alpha carbonic anhydrase 6 OS=Arabidopsis thaliana GN=T13K14.160 PE=4 SV=1	NA	1.19268	3.95e-06	GO:0004089	carbonate dehydratase activity	﹣	﹣	﹣	﹣
Potri.006G027800	AGGL_RICCO Agglutinin OS=Ricinus communis PE=1 SV=1	NA	1.30937	7.17e-10	﹣	﹣	﹣	﹣	﹣	﹣
Potri.018G062300	RS92_ARATH 40S ribosomal protein S9-2 OS=Arabidopsis thaliana GN=RPS9C PE=2 SV=1	NA	1.89201	0	GO:0005488	binding	﹣	﹣	﹣	﹣
Potri.010G038300	GATL9_ARATH Probable galacturonosyltransferase-like 9 OS=Arabidopsis thaliana GN=GATL9 PE=2 SV=1	NA	-1.04334	5.68e-06	﹣	﹣	﹣	﹣	﹣	﹣
Potri.008G202900	SPCH_ARATH Transcription factor SPEECHLESS OS=Arabidopsis thaliana GN=SPCH PE=1 SV=1	NA	1.96831	0.000351803	﹣	﹣	﹣	﹣	﹣	﹣
Potri.008G149200	GRDH1_ARATH Glucose and ribitol dehydrogenase homolog 1 OS=Arabidopsis thaliana GN=At1g54870 PE=1 SV=1	NA	-3.80842	4.14e-06	﹣	﹣	﹣	﹣	﹣	﹣
Potri.008G149500	Q40541_TOBAC Protein kinase OS=Nicotiana tabacum PE=1 SV=1	NA	1.08384	0.00070679	GO:0005488	binding	﹣	﹣	﹣	﹣
Potri.008G194100	TRXH8_ARATH Thioredoxin H8 OS=Arabidopsis thaliana GN=TRX8 PE=2 SV=1	NA	-1.44998	9.16e-05	﹣	﹣	﹣	﹣	﹣	﹣
Potri.012G031200	TRY_ARATH Transcription factor TRY OS=Arabidopsis thaliana GN=TRY PE=1 SV=1	NA	2.15146	7.71e-05	GO:0003677	DNA binding	﹣	﹣	GO:0005634	nucleus
Potri.012G001500	AOX1C_ARATH Alternative oxidase 1c, mitochondrial OS=Arabidopsis thaliana GN=AOX1C PE=1 SV=1	NA	-1.033	0.000273984	﹣	﹣	GO:0032501	multicellular organismal process	﹣	﹣
Potri.002G049400	NEK5_ARATH Serine/threonine-protein kinase Nek5 OS=Arabidopsis thaliana GN=NEK5 PE=1 SV=1	Serine/threonine protein kinase	1.40628	2.46e-06	﹣	﹣	GO:0071840	cellular component organization or biogenesis	﹣	﹣
Potri.002G132900	GATL1_ARATH Probable galacturonosyltransferase-like 1 OS=Arabidopsis thaliana GN=GATL1 PE=2 SV=1	NA	-1.89159	1.37e-05	﹣	﹣	﹣	﹣	﹣	﹣
Potri.001G155700	ERF38_ARATH Ethylene-responsive transcription factor ERF038 OS=Arabidopsis thaliana GN=ERF038 PE=2 SV=1	NA	-1.77834	4.87e-05	﹣	﹣	﹣	﹣	GO:0005634	nucleus
Potri.001G153100	BLH2_ARATH BEL1-like homeodomain protein 2 OS=Arabidopsis thaliana GN=BLH2 PE=1 SV=3	Transcription factor MEIS1 and related HOX domain proteins	-1.28352	8.81e-08	﹣	﹣	﹣	﹣	﹣	﹣
Potri.001G144300	ALMTC_ARATH Aluminum-activated malate transporter 12 OS=Arabidopsis thaliana GN=ALMT12 PE=2 SV=1	NA	-1.25946	8.94e-07	﹣	﹣	﹣	﹣	﹣	﹣
Potri.001G177400	GLIP5_ARATH GDSL esterase/lipase 5 OS=Arabidopsis thaliana GN=GLIP5 PE=2 SV=2	NA	1.09491	0.00178265	﹣	﹣	﹣	﹣	﹣	﹣
Potri.002G246800	Q9SQV0_ARATH F24P17.3 protein OS=Arabidopsis thaliana GN=F24P17.3 PE=4 SV=1	Fatty acyl-CoA elongase/Polyunsaturated fatty acid specific elongation enzyme	3.85961	9.27e-06	﹣	﹣	﹣	﹣	﹣	﹣	AAF35421.1 OS=Arabidopsis thaliana GN=At3g15550 PE=4 SV=1
Potri.002G227100	Q9LRP9_ARATH Gb	NA	1.28269	6.9e-05	﹣	﹣	﹣	﹣	﹣	﹣
Potri.002G138300	NLTL5_ARATH Non-specific lipid-transfer protein-like protein At5g64080 OS=Arabidopsis thaliana GN=At5g64080 PE=1 SV=1	NA	1.20186	0.000375368	﹣	﹣	﹣	﹣	﹣	﹣
Potri.003G157100		Phosphatidylinositol transfer protein SEC14 and related proteins	-1.06659	1.54e-05	﹣	﹣	﹣	﹣	﹣	﹣
Potri.005G185700	Q9SD20_ARATH At3g51280 OS=Arabidopsis thaliana GN=F24M12.320 PE=2 SV=1	NA	1.45909	4.18e-05	﹣	﹣	﹣	﹣	﹣	﹣
Potri.005G248100	Q0WPK0_ARATH Cell division control protein 7 OS=Arabidopsis thaliana GN=At4g16970 PE=2 SV=1	Serine/threonine protein kinase of the CDC7 subfamily involved in DNA synthesis, repair and recombination	1.26356	0.00067825	﹣	﹣	﹣	﹣	﹣	﹣
Potri.006G266500	PME68_ARATH Probable pectinesterase 68 OS=Arabidopsis thaliana GN=PME68 PE=2 SV=1	NA	1.86456	7.33e-15	﹣	﹣	﹣	﹣	﹣	﹣
Potri.010G159400	Q7Y228_ARATH At5g19740 OS=Arabidopsis thaliana GN=At5g19740 PE=2 SV=1	Transferrin receptor and related proteins containing the protease-associated (PA) domain	-1.07885	7.51e-05	﹣	﹣	﹣	﹣	﹣	﹣
Potri.006G085300	Q5E913_ARATH At5g02370 OS=Arabidopsis thaliana GN=At5g02370 PE=2 SV=1	Kinesin-like protein	1.31352	6.01e-07	﹣	﹣	﹣	﹣	﹣	﹣
Potri.006G226600	O64852_ARATH At2g26180 OS=Arabidopsis thaliana GN=IQD6 PE=2 SV=1	Myosin class V heavy chain	1.71184	3.68e-09	﹣	﹣	﹣	﹣	﹣	﹣
Potri.001G155900	IAA26_ARATH Auxin-responsive protein IAA26 OS=Arabidopsis thaliana GN=IAA26 PE=1 SV=2	NA	1.36459	0.000223749	﹣	﹣	﹣	﹣	﹣	﹣
Potri.006G184100	Q9M0A1_ARATH Early nodulin-like protein 12 OS=Arabidopsis thaliana GN=AT4g30590 PE=2 SV=1	NA	1.37602	3.85e-05	﹣	﹣	﹣	﹣	﹣	﹣
Potri.008G126300	Q6EWX1_ARATH Origin recognition complex 4 subunit OS=Arabidopsis thaliana GN=orc4 PE=2 SV=1	Origin recognition complex, subunit 4	1.15122	6.08e-05	﹣	﹣	﹣	﹣	﹣	﹣
Potri.008G100500	PGLR4_ARATH Polygalacturonase At1g48100 OS=Arabidopsis thaliana GN=At1g48100 PE=2 SV=1	NA	1.64452	1.41e-05	﹣	﹣	﹣	﹣	﹣	﹣
Potri.013G055600	Q6NNN0_ARATH At4g36570 OS=Arabidopsis thaliana GN=At4g36570 PE=4 SV=1	Zuotin and related molecular chaperones (DnaJ superfamily), contains DNA-binding domains	-1.34579	3.2e-05	﹣	﹣	﹣	﹣	﹣	﹣
Potri.001G032400	CXE4_ARATH Probable carboxylesterase 4 OS=Arabidopsis thaliana GN=CXE4 PE=2 SV=1	Arylacetamide deacetylase	1.10122	0.00145411	﹣	﹣	﹣	﹣	﹣	﹣
Potri.001G053000	O23019_ARATH T1G11.9 protein OS=Arabidopsis thaliana GN=T1G11.9 PE=4 SV=1	NA	1.18483	7.57e-06	﹣	﹣	﹣	﹣	﹣	﹣
Potri.001G056300	Q9C7F9_ARATH At1g27930/F13K9_4 OS=Arabidopsis thaliana GN=F13K9.4 PE=2 SV=1	NA	1.29019	9.19e-06	﹣	﹣	﹣	﹣	﹣	﹣
Potri.001G242800	Q8L7D0_ARATH DVL13 OS=Arabidopsis thaliana GN=DVL13 PE=4 SV=1	NA	1.73866	0.00106032	﹣	﹣	﹣	﹣	﹣	﹣
Potri.001G234600	Q9SF51_ARATH Exocyst complex component 7 OS=Arabidopsis thaliana GN=F11F8_10 PE=4 SV=1	Exocyst component protein and related proteins	1.17975	1.55e-06	﹣	﹣	﹣	﹣	GO:0005622	intracellular
Potri.001G297700	GASA7_ARATH Gibberellin-regulated protein 7 OS=Arabidopsis thaliana GN=GASA7 PE=2 SV=1	NA	1.04406	7.4e-07	﹣	﹣	﹣	﹣	﹣	﹣
Potri.001G296700		ER-Golgi vesicle-tethering protein p115	1.3163	1.11e-06	﹣	﹣	﹣	﹣	﹣	﹣
Potri.001G358100	BRCA1_ARATH Protein BREAST CANCER SUSCEPTIBILITY 1 homolog OS=Arabidopsis thaliana GN=BRCA1 PE=2 SV=1	Transcriptional regulator BRCA1	1.4489	2.47e-10	GO:0005488	binding	﹣	﹣	﹣	﹣
Potri.001G378400	G2OX1_ARATH Gibberellin 2-beta-dioxygenase 1 OS=Arabidopsis thaliana GN=GA2OX1 PE=2 SV=2	Iron/ascorbate family oxidoreductases	-1.43959	2.24e-05	GO:0005488	binding	﹣	﹣	﹣	﹣
Potri.001G380600	Q6IDB5_ARATH At2g43670 OS=Arabidopsis thaliana GN=At2g43670 PE=2 SV=1	NA	1.24787	0.000111017	﹣	﹣	﹣	﹣	﹣	﹣
Potri.001G381000	P2C80_ARATH Probable protein phosphatase 2C 80 OS=Arabidopsis thaliana GN=At5g66720 PE=2 SV=1	Serine/threonine protein phosphatase	1.22026	0.000568998	﹣	﹣	﹣	﹣	﹣	﹣
Potri.002G002900	O22806_ARATH Checkpoint serine/threonine-protein kinase OS=Arabidopsis thaliana GN=BUBR1 PE=2 SV=2	Mitotic checkpoint serine/threonine protein kinase	1.30471	0.00101127	GO:0004691	cAMP-dependent protein kinase activity	﹣	﹣	﹣	﹣
					GO:0008603	cAMP-dependent protein kinase regulator activity	﹣	﹣	﹣	﹣
Potri.002G008700	E2RHN5_CANFA Uncharacterized protein OS=Canis familiaris GN=BRIP1 PE=4 SV=1	Helicase of the DEAD superfamily	1.51774	1.11e-08	GO:0003677	DNA binding	GO:0006259	DNA metabolic process	GO:0005634	nucleus
					GO:0004003	ATP-dependent DNA helicase activity	﹣	﹣	﹣	﹣
					GO:0047429	nucleoside-triphosphate diphosphatase activity	﹣	﹣	﹣	﹣
					GO:0000810	diacylglycerol pyrophosphate phosphatase activity	﹣	﹣	﹣	﹣
					GO:0004787	thiamine-pyrophosphatase activity	﹣	﹣	﹣	﹣
					GO:0008758	UDP-2,3-diacylglucosamine hydrolase activity	﹣	﹣	﹣	﹣
					GO:0019176	dihydroneopterin monophosphate phosphatase activity	﹣	﹣	﹣	﹣
					GO:0019177	dihydroneopterin triphosphate pyrophosphohydrolase activity	﹣	﹣	﹣	﹣
					GO:0008796	bis(5'-nucleosyl)-tetraphosphatase activity	﹣	﹣	﹣	﹣
					GO:0008094	DNA-dependent ATPase activity	﹣	﹣	﹣	﹣
Potri.002G070500	PUB29_ARATH U-box domain-containing protein 29 OS=Arabidopsis thaliana GN=PUB29 PE=1 SV=1	FOG: Armadillo/beta-catenin-like repeats	1.30467	0.00021166	GO:0004553	hydrolase activity, hydrolyzing O-glycosyl compounds	﹣	﹣	﹣	﹣
Potri.002G088600	NIA2_ARATH Nitrate reductase [NADH] 2 OS=Arabidopsis thaliana GN=NIA2 PE=1 SV=1	Sulfite oxidase, molybdopterin-binding component	-1.16035	5.96e-08	﹣	﹣	﹣	﹣	﹣	﹣
Potri.002G101400	Q9LE70_ARATH F10B6.4 OS=Arabidopsis thaliana GN=At1g14680 PE=4 SV=1	Myosin class II heavy chain	1.19707	0.000396123	﹣	﹣	﹣	﹣	﹣	﹣
Potri.002G106000	Q9FME7_ARATH Kinesin-like protein OS=Arabidopsis thaliana GN=At5g60930 PE=3 SV=1	Kinesin-like protein	1.14899	2.3e-07	GO:0003777	microtubule motor activity	GO:0007018	microtubule-based movement	GO:0005875	microtubule associated complex
Potri.002G126500	Q9SZB7_ARATH Dem-like protein OS=Arabidopsis thaliana GN=F17M5.160 PE=2 SV=1	Protein involved in vacuole import and degradation	1.11572	5.41e-07	﹣	﹣	﹣	﹣	﹣	﹣
Potri.002G155300	BAP2_ARATH BON1-associated protein 2 OS=Arabidopsis thaliana GN=BAP2 PE=1 SV=1	NA	1.83751	5.75e-05	﹣	﹣	﹣	﹣	﹣	﹣
Potri.002G200300	CSLD5_ARATH Cellulose synthase-like protein D5 OS=Arabidopsis thaliana GN=CSLD5 PE=2 SV=1	NA	1.01411	0.000458161	GO:0035251	UDP-glucosyltransferase activity	GO:0030244	cellulose biosynthetic process	﹣	﹣
Potri.002G214100	Q3EAR4_ARATH Phosphoenolpyruvate carboxylase-related protein OS=Arabidopsis thaliana GN=At3g42628 PE=4 SV=1	NA	-1.04665	4.41e-07	﹣	﹣	﹣	﹣	﹣	﹣
Potri.002G233800	FAN1_ARATH Fanconi-associated nuclease 1 homolog OS=Arabidopsis thaliana GN=At1g48360 PE=2 SV=2	Uncharacterized conserved protein	1.01545	0.00064963	GO:0003677	DNA binding	GO:0006259	DNA metabolic process	﹣	﹣
Potri.017G123700	H2B9_ARATH Histone H2B.9 OS=Arabidopsis thaliana GN=At5g02570 PE=1 SV=3	Histone H2B	1.26505	4.38e-09	GO:0003677	DNA binding	﹣	﹣	﹣	﹣
Potri.017G122800	SINL1_ARATH E3 ubiquitin-protein ligase SINA-like 1 OS=Arabidopsis thaliana GN=At1g66610 PE=2 SV=1	Zn finger protein	1.03241	0.00160856	﹣	﹣	GO:0007275	multicellular organismal development	GO:0005634	nucleus
Potri.002G252400		Fibrillarin and related nucleolar RNA-binding proteins	1.06982	3.89e-06	﹣	﹣	﹣	﹣	﹣	﹣
Potri.002G256500	PXL2_ARATH Leucine-rich repeat receptor-like protein kinase PXL2 OS=Arabidopsis thaliana GN=PXL2 PE=2 SV=1	FOG: Leucine rich repeat	-1.02163	0.000175253	GO:0005488	binding	﹣	﹣	﹣	﹣
Potri.002G258500	Q9ZWC3_ARATH F21M11.3 protein OS=Arabidopsis thaliana GN=F21M11.3 PE=4 SV=1	FOG: Leucine rich repeat	1.09749	8.8e-06	GO:0004691	cAMP-dependent protein kinase activity	﹣	﹣	﹣	﹣
					GO:0008603	cAMP-dependent protein kinase regulator activity	﹣	﹣	﹣	﹣
Potri.003G017500	RQL4A_ARATH ATP-dependent DNA helicase Q-like 4A OS=Arabidopsis thaliana GN=RECQL4A PE=2 SV=1	ATP-dependent DNA helicase	1.11032	1.32e-05	GO:0047429	nucleoside-triphosphate diphosphatase activity	GO:0006259	DNA metabolic process	﹣	﹣
					GO:0000810	diacylglycerol pyrophosphate phosphatase activity	﹣	﹣	﹣	﹣
					GO:0004787	thiamine-pyrophosphatase activity	﹣	﹣	﹣	﹣
					GO:0008758	UDP-2,3-diacylglucosamine hydrolase activity	﹣	﹣	﹣	﹣
					GO:0019176	dihydroneopterin monophosphate phosphatase activity	﹣	﹣	﹣	﹣
					GO:0019177	dihydroneopterin triphosphate pyrophosphohydrolase activity	﹣	﹣	﹣	﹣
					GO:0008796	bis(5'-nucleosyl)-tetraphosphatase activity	﹣	﹣	﹣	﹣
Potri.003G019400	FB2_ARATH F-box protein At1g10780 OS=Arabidopsis thaliana GN=At1g10780 PE=2 SV=1	NA	1.11195	0.000154114	﹣	﹣	﹣	﹣	﹣	﹣
Potri.003G061000		NA	1.58459	0.000200523	﹣	﹣	﹣	﹣	﹣	﹣
Potri.007G055400	Q9XIQ0_ARATH F13O11.26 protein OS=Arabidopsis thaliana GN=F13O11.26 PE=4 SV=1	Uncharacterized conserved protein	1.38891	1.17e-08	GO:0042625	ATPase activity, coupled to transmembrane movement of ions	﹣	﹣	﹣	﹣
Potri.007G059800	Q9M0D9_ARATH Putative uncharacterized protein AT4g29440 OS=Arabidopsis thaliana GN=AT4g29440 PE=2 SV=1	Spindle pole body protein	1.25957	2.97e-07	﹣	﹣	﹣	﹣	﹣	﹣
Potri.003G175300	O23019_ARATH T1G11.9 protein OS=Arabidopsis thaliana GN=T1G11.9 PE=4 SV=1	NA	1.13329	0.00103647	﹣	﹣	﹣	﹣	﹣	﹣
Potri.T159500	H32_ARATH Histone H3.2 OS=Arabidopsis thaliana GN=HTR2 PE=1 SV=2	Histones H3 and H4	1.71196	6.97e-14	GO:0003677	DNA binding	GO:0006259	DNA metabolic process	GO:0005634	nucleus
					﹣	﹣	GO:0051276	chromosome organization	GO:0005694	chromosome
					﹣	﹣	GO:0006323	DNA packaging	﹣	﹣
Potri.003G215800	CMT3_ARATH DNA (cytosine-5)-methyltransferase CMT3 OS=Arabidopsis thaliana GN=CMT3 PE=1 SV=2	NA	1.56778	0.000486091	GO:0003677	DNA binding	﹣	﹣	﹣	﹣
Potri.004G060800	C0SUY1_ARATH At1g29270 (Fragment) OS=Arabidopsis thaliana GN=At1g29270 PE=2 SV=1	NA	1.75863	8.49e-06	﹣	﹣	﹣	﹣	﹣	﹣
Potri.004G049800	GRXC9_ARATH Glutaredoxin-C9 OS=Arabidopsis thaliana GN=GRXC9 PE=1 SV=1	Glutaredoxin and related proteins	2.06071	0.000363249	﹣	﹣	GO:0045454	cell redox homeostasis	﹣	﹣
Potri.004G047500	ERF76_ARATH Ethylene-responsive transcription factor 11 OS=Arabidopsis thaliana GN=ERF11 PE=2 SV=1	NA	1.78789	0.000424141	﹣	﹣	﹣	﹣	GO:0005634	nucleus
Potri.004G044300	Q9SIU5_ARATH Expressed protein OS=Arabidopsis thaliana GN=At2g20670 PE=2 SV=1	NA	1.24522	0.000394395	﹣	﹣	﹣	﹣	﹣	﹣
Potri.004G175000	UBC10_ARATH Ubiquitin-conjugating enzyme E2 10 OS=Arabidopsis thaliana GN=UBC10 PE=1 SV=1	Ubiquitin-protein ligase	-1.09039	0.000273452	﹣	﹣	﹣	﹣	﹣	﹣
Potri.009G168800	Q9ASZ6_ARATH AT4g35320/F23E12_120 OS=Arabidopsis thaliana GN=At4g35320 PE=2 SV=1	NA	-1.1072	2.1e-07	﹣	﹣	﹣	﹣	﹣	﹣
Potri.009G109700	CP74A_ARATH Allene oxide synthase, chloroplastic OS=Arabidopsis thaliana GN=CYP74A PE=1 SV=3	Cytochrome P450	1.40955	6.35e-06	﹣	﹣	﹣	﹣	﹣	﹣
Potri.009G104000	CXE7_ARATH Probable carboxylesterase 7 OS=Arabidopsis thaliana GN=CXE7 PE=2 SV=1	Arylacetamide deacetylase	-1.44801	7.49e-06	GO:0018731	1-oxa-2-oxocycloheptane lactonase activity	﹣	﹣	﹣	﹣
					GO:0018732	sulfolactone hydrolase activity	﹣	﹣	﹣	﹣
					GO:0018733	3,4-dihydrocoumarin hydrolase activity	﹣	﹣	﹣	﹣
					GO:0018734	butyrolactone hydrolase activity	﹣	﹣	﹣	﹣
Potri.009G084400	Q9SIX2_ARATH Putative uncharacterized protein At2g16270 OS=Arabidopsis thaliana GN=At2g16270 PE=2 SV=1	NA	1.12933	8.23e-06	﹣	﹣	﹣	﹣	﹣	﹣
Potri.009G063600	Q3EBI2_ARATH At2g41905 OS=Arabidopsis thaliana GN=At2g41905 PE=4 SV=1	NA	-1.22433	0.000292234	﹣	﹣	﹣	﹣	﹣	﹣
Potri.009G058900	TOP2_ARATH DNA topoisomerase 2 OS=Arabidopsis thaliana GN=TOP2 PE=2 SV=2	DNA topoisomerase type II	1.54821	1.22e-12	GO:0003677	DNA binding	GO:0006259	DNA metabolic process	GO:0005634	nucleus
					GO:0008094	DNA-dependent ATPase activity	﹣	﹣	﹣	﹣
Potri.009G049600	UBC20_ARATH Ubiquitin-conjugating enzyme E2 20 OS=Arabidopsis thaliana GN=UBC20 PE=2 SV=1	Ubiquitin-protein ligase	1.33584	3.44e-09	﹣	﹣	﹣	﹣	﹣	﹣
Potri.009G044600	U71C5_ARATH UDP-glycosyltransferase 71C5 OS=Arabidopsis thaliana GN=UGT71C5 PE=2 SV=1	UDP-glucuronosyl and UDP-glucosyl transferase	-1.14232	6.77e-07	GO:0035251	UDP-glucosyltransferase activity	﹣	﹣	﹣	﹣
Potri.009G006200	Q0V7S1_ARATH At2g28130 OS=Arabidopsis thaliana GN=At2g28130 PE=2 SV=1	NA	1.35683	0.00167904	﹣	﹣	﹣	﹣	﹣	﹣	AAF18257.1 OS=Arabidopsis thaliana GN=At5g22870 PE=4 SV=1
Potri.009G003800	Q9FFC1_ARATH Gb	NA	-1.37282	6.13e-08	﹣	﹣	﹣	﹣	﹣	﹣
Potri.005G070600	Y4833_ARATH Uncharacterized protein At4g08330, chloroplastic OS=Arabidopsis thaliana GN=At4g08330 PE=1 SV=1	NA	1.21181	0.000851999	﹣	﹣	﹣	﹣	﹣	﹣
Potri.005G139300	Q6K1M3_ARATH Mitogen-activated protein kinase kinase kinase 21 OS=Arabidopsis thaliana GN=AT4g36950 PE=2 SV=1	MEKK and related serine/threonine protein kinases	2.73094	2.16e-05	GO:0005488	binding	﹣	﹣	﹣	﹣
Potri.005G194400	Q9SRD9_ARATH Putative uncharacterized protein F28O16.11 OS=Arabidopsis thaliana GN=F28O16.11 PE=4 SV=1	Projectin/twitchin and related proteins	1.61268	7.18e-13	﹣	﹣	﹣	﹣	﹣	﹣
Potri.005G200900	Q9S728_ARATH At2g42840 OS=Arabidopsis thaliana GN=PDF1 PE=2 SV=1	NA	3.7482	0	﹣	﹣	﹣	﹣	﹣	﹣
Potri.005G205700	Q8RX34_ARATH Putative uncharacterized protein At1g06660 OS=Arabidopsis thaliana GN=At1g06660 PE=2 SV=1	Ypt/Rab GTPase activating protein	1.33941	2.58e-06	﹣	﹣	﹣	﹣	﹣	﹣
Potri.005G241800		NA	1.23826	2.02e-07	﹣	﹣	﹣	﹣	﹣	﹣
Potri.006G041500	Q9M1J4_ARATH Condensin complex subunit 1 OS=Arabidopsis thaliana GN=F24I3.140 PE=3 SV=1	Chromosome condensation complex Condensin, subunit D2	1.21765	8.59e-08	﹣	﹣	GO:0006259	DNA metabolic process	GO:0005634	nucleus
					﹣	﹣	GO:0051276	chromosome organization	﹣	﹣
					﹣	﹣	GO:0007067	mitosis	﹣	﹣
					﹣	﹣	GO:0006323	DNA packaging	﹣	﹣
Potri.006G050800	Q9SCM7_ARATH At3g57450 OS=Arabidopsis thaliana GN=T8H10.50 PE=4 SV=1	NA	1.85591	3.8e-06	﹣	﹣	﹣	﹣	﹣	﹣
Potri.006G079500	Q9ZV77_ARATH Putative uncharacterized protein At2g07170 OS=Arabidopsis thaliana GN=At2g07170 PE=2 SV=1	NA	1.43266	5.07e-08	﹣	﹣	﹣	﹣	﹣	﹣
Potri.006G082900	Q0WQJ7_ARATH ATP binding microtubule motor family protein OS=Arabidopsis thaliana GN=At2g37420 PE=2 SV=1	Kinesin-like protein	1.43565	2.95e-08	﹣	﹣	GO:0007018	microtubule-based movement	GO:0005875	microtubule associated complex
Potri.006G097800	GPAT6_ARATH Glycerol-3-phosphate acyltransferase 6 OS=Arabidopsis thaliana GN=GPAT6 PE=1 SV=1	NA	-1.11967	1.14e-05	﹣	﹣	﹣	﹣	﹣	﹣
Potri.006G104300	IMK2_ARATH Probably inactive leucine-rich repeat receptor-like protein kinase IMK2 OS=Arabidopsis thaliana GN=IMK2 PE=1 SV=1	FOG: Leucine rich repeat	1.30847	2.11e-08	GO:0005488	binding	﹣	﹣	﹣	﹣
Potri.006G192500	O23683_ARATH At2g42110 OS=Arabidopsis thaliana GN=At2g42110 PE=2 SV=1	NA	1.52149	4.37e-07	﹣	﹣	﹣	﹣	﹣	﹣
Potri.006G192400	DPOD2_ARATH DNA polymerase delta small subunit OS=Arabidopsis thaliana GN=POLD2 PE=2 SV=2	DNA polymerase delta, regulatory subunit 55	1.04925	4.89e-05	GO:0003887	DNA-directed DNA polymerase activity	﹣	﹣	﹣	﹣
Potri.006G190400		Heterochromatin-associated protein HP1 and related CHROMO domain proteins	1.18612	2.32e-05	﹣	﹣	﹣	﹣	﹣	﹣
Potri.006G178500	GAE1_ARATH UDP-glucuronate 4-epimerase 1 OS=Arabidopsis thaliana GN=GAE1 PE=1 SV=1	UDP-glucose 4-epimerase/UDP-sulfoquinovose synthase	1.01757	4.67e-05	﹣	﹣	GO:0006139	nucleobase-containing compound metabolic process	﹣	﹣
Potri.006G206500	ABA2_ARATH Xanthoxin dehydrogenase OS=Arabidopsis thaliana GN=ABA2 PE=1 SV=1	Reductases with broad range of substrate specificities	-1.53915	0.00149348	﹣	﹣	﹣	﹣	﹣	﹣
Potri.006G212700	Q9LPI8_ARATH At1g32760 OS=Arabidopsis thaliana GN=At1g32760 PE=1 SV=1	Glutaredoxin-related protein	1.55252	5.31e-06	﹣	﹣	GO:0045454	cell redox homeostasis	﹣	﹣
Potri.006G219800	Q9LZG3_ARATH Putative uncharacterized protein T28A8_140 OS=Arabidopsis thaliana GN=T28A8_140 PE=4 SV=1	Nuclear localization sequence binding protein	1.00968	9.08e-07	﹣	﹣	﹣	﹣	﹣	﹣
Potri.006G220100	ERECT_ARATH LRR receptor-like serine/threonine-protein kinase ERECTA OS=Arabidopsis thaliana GN=ERECTA PE=1 SV=1	Serine/threonine protein kinase	1.08131	7.11e-07	GO:0005488	binding	﹣	﹣	﹣	﹣
Potri.006G241700	Q6R032_ARATH MYB transcription factor OS=Arabidopsis thaliana GN=MYB3R-5 PE=2 SV=1	Transcription factor, Myb superfamily	1.43956	3.93e-09	GO:0003677	DNA binding	﹣	﹣	GO:0005634	nucleus
Potri.007G120700	CRR38_ARATH Cysteine-rich repeat secretory protein 38 OS=Arabidopsis thaliana GN=CRRSP38 PE=2 SV=1	NA	1.1186	2.56e-05	﹣	﹣	﹣	﹣	﹣	﹣
Potri.007G084800	C71BV_ARATH Cytochrome P450 71B34 OS=Arabidopsis thaliana GN=CYP71B34 PE=2 SV=1	Cytochrome P450 CYP2 subfamily	1.56989	0.000752137	﹣	﹣	﹣	﹣	﹣	﹣
Potri.007G036400	DOF31_ARATH Dof zinc finger protein DOF3.1 OS=Arabidopsis thaliana GN=DOF3.1 PE=2 SV=2	NA	2.30489	9.46e-10	GO:0003677	DNA binding	﹣	﹣	﹣	﹣
Potri.007G013500	H4_ARATH Histone H4 OS=Arabidopsis thaliana GN=At1g07660 PE=1 SV=2	Histone H4	1.50526	1.23e-11	GO:0003677	DNA binding	GO:0006259	DNA metabolic process	GO:0005634	nucleus
					﹣	﹣	GO:0051276	chromosome organization	GO:0005694	chromosome
					﹣	﹣	GO:0006323	DNA packaging	﹣	﹣
Potri.008G011000	IP5P3_ARATH Type I inositol-1,4,5-trisphosphate 5-phosphatase CVP2 OS=Arabidopsis thaliana GN=CVP2 PE=1 SV=2	Inositol polyphosphate 5-phosphatase and related proteins	-1.28037	0.00109983	GO:0016787	hydrolase activity	﹣	﹣	﹣	﹣	CAB85507.1 OS=Arabidopsis thaliana GN=F8F6_80 PE=4 SV=1
Potri.008G016100	Q9LZC2_ARATH Emb	Glutaredoxin-related protein	1.12525	0.00195998	﹣	﹣	GO:0045454	cell redox homeostasis	﹣	﹣
Potri.008G118800	HOP2_ARATH Homologous-pairing protein 2 homolog OS=Arabidopsis thaliana GN=HOP2 PE=1 SV=1	TBP-1 interacting protein	1.17365	0.000349173	﹣	﹣	﹣	﹣	﹣	﹣
Potri.008G132400	Q43386_ARATH AT1G14900 protein OS=Arabidopsis thaliana GN=HMGA PE=2 SV=1	Transcription initiation factor TFIID, subunit BDF1 and related bromodomain proteins	1.28759	7.31e-10	GO:0003677	DNA binding	GO:0006259	DNA metabolic process	GO:0005634	nucleus
					﹣	﹣	GO:0051276	chromosome organization	GO:0005694	chromosome
					﹣	﹣	GO:0006323	DNA packaging	﹣	﹣
Potri.008G150200	Q9SFG3_ARATH At3g05990 OS=Arabidopsis thaliana GN=F2O10.5 PE=2 SV=1	FOG: Leucine rich repeat	1.94011	0.00162503	﹣	﹣	﹣	﹣	﹣	﹣
Potri.008G150300	Q6NM33_ARATH At5g19340 OS=Arabidopsis thaliana GN=At5g19340 PE=2 SV=1	NA	1.41135	7.7e-05	﹣	﹣	﹣	﹣	﹣	﹣
Potri.008G151700	Q9SKY5_ARATH At2g32150/F22D22.10 OS=Arabidopsis thaliana GN=At2g32150/F22D22.10 PE=2 SV=2	Haloacid dehalogenase-like hydrolase	1.58679	4.67e-06	GO:0016787	hydrolase activity	﹣	﹣	﹣	﹣
Potri.008G174400	Q9LIR5_ARATH Putative uncharacterized protein At3g23930 OS=Arabidopsis thaliana GN=At3g23930/F14O13_12 PE=2 SV=1	Uncharacterized conserved protein	-1.14928	2.13e-06	﹣	﹣	﹣	﹣	﹣	﹣
Potri.008G192300	Q9FRR2_ARATH At1g08760 OS=Arabidopsis thaliana GN=At1g08760 PE=2 SV=1	NA	1.40837	2e-06	﹣	﹣	﹣	﹣	﹣	﹣
Potri.010G060300	NRX1_ARATH Probable nucleoredoxin 1 OS=Arabidopsis thaliana GN=At1g60420 PE=1 SV=1	Thioredoxin, nucleoredoxin and related proteins	1.0726	6.41e-05	﹣	﹣	﹣	﹣	﹣	﹣
Potri.010G059700	NRX1_ARATH Probable nucleoredoxin 1 OS=Arabidopsis thaliana GN=At1g60420 PE=1 SV=1	Thioredoxin, nucleoredoxin and related proteins	1.17459	1.32e-05	﹣	﹣	﹣	﹣	﹣	﹣
Potri.010G086100	Q9ZVZ4_ARATH T25N20.9 OS=Arabidopsis thaliana GN=At1g05440 PE=4 SV=1	Sigma receptor and C-8 sterol isomerase	1.22155	0.00083235	﹣	﹣	﹣	﹣	﹣	﹣
Potri.010G113300		Putative RNA polymerase II regulator	-1.03126	6.52e-05	﹣	﹣	﹣	﹣	﹣	﹣
Potri.010G173200	CCB31_ARATH Putative cyclin-B3-1 OS=Arabidopsis thaliana GN=CYCB3-1 PE=3 SV=2	Cyclin B and related kinase-activating proteins	1.08235	0.000847981	﹣	﹣	﹣	﹣	GO:0005634	nucleus
Potri.010G189200	Q6NNH6_ARATH At1g19080 OS=Arabidopsis thaliana GN=TTN10 PE=2 SV=1	Uncharacterized conserved protein	1.08389	0.000494464	﹣	﹣	﹣	﹣	﹣	﹣
Potri.011G118500	Q9LNN8_ARATH F8L10.1 protein OS=Arabidopsis thaliana GN=F8L10.1 PE=3 SV=1	Vacuolar sorting protein VPS1, dynamin, and related proteins	1.18315	1.08e-06	GO:0017111	nucleoside-triphosphatase activity	﹣	﹣	﹣	﹣
Potri.011G122100	Q93V62_ARATH AT4g27450/F27G19_50 OS=Arabidopsis thaliana GN=At4g27450 PE=1 SV=1	Asparagine synthase (glutamine-hydrolyzing)	1.03013	2.71e-06	﹣	﹣	﹣	﹣	﹣	﹣
Potri.T023700	Y4729_ARATH G-type lectin S-receptor-like serine/threonine-protein kinase At4g27290 OS=Arabidopsis thaliana GN=At4g27290 PE=2 SV=4	Serine/threonine protein kinase	-1.22612	0.000501994	GO:0005488	binding	﹣	﹣	﹣	﹣
Potri.011G131100	SCL5_ARATH Scarecrow-like protein 5 OS=Arabidopsis thaliana GN=SCL5 PE=2 SV=1	NA	1.34583	4.31e-05	﹣	﹣	﹣	﹣	﹣	﹣
Potri.012G038000	O04494_ARATH F21M12.11 protein OS=Arabidopsis thaliana GN=F21M12.11 PE=4 SV=1	NA	1.07962	0.000111815	﹣	﹣	﹣	﹣	﹣	﹣
Potri.012G035200	MAKR6_ARATH Probable membrane-associated kinase regulator 6 OS=Arabidopsis thaliana GN=MAKR6 PE=2 SV=1	NA	1.24967	7.31e-05	﹣	﹣	﹣	﹣	﹣	﹣
Potri.012G022500	Q9MAM4_ARATH Protein IQ-domain 18 OS=Arabidopsis thaliana GN=IQD18 PE=4 SV=1	Myosin class V heavy chain	1.28085	1.6e-05	﹣	﹣	﹣	﹣	﹣	﹣
Potri.012G026200		NA	1.28933	0.000948221	﹣	﹣	﹣	﹣	﹣	﹣
Potri.012G058400	Q9FZ77_ARATH F25I16.11 protein OS=Arabidopsis thaliana GN=F25I16.11 PE=3 SV=1	Kinesin-like protein	1.03316	0.000169929	GO:0003777	microtubule motor activity	GO:0007018	microtubule-based movement	GO:0005875	microtubule associated complex
Potri.012G075300	E2FE_ARATH E2F transcription factor-like E2FE OS=Arabidopsis thaliana GN=E2FE PE=2 SV=1	Transcription factor E2F/dimerization partner (TDP)-like proteins	1.57005	2.33e-06	﹣	﹣	﹣	﹣	GO:0005634	nucleus
Potri.012G089300	B3H755_ARATH Calcineurin-like phosphoesterase family protein OS=Arabidopsis thaliana GN=At4g24730 PE=4 SV=1	NA	-1.07042	0.000842353	﹣	﹣	﹣	﹣	﹣	﹣
Potri.012G143600	Q8H1Q6_ARATH Putative uncharacterized protein At4g23420 OS=Arabidopsis thaliana GN=At4g23420 PE=2 SV=1	Dehydrogenases with different specificities (related to short-chain alcohol dehydrogenases)	-1.08752	5.69e-07	﹣	﹣	﹣	﹣	﹣	﹣
Potri.013G003400	Q9M9L3_ARATH F10A16.12 protein OS=Arabidopsis thaliana GN=F10A16.12 PE=2 SV=1	Myosin class II heavy chain	1.25979	6.32e-05	﹣	﹣	﹣	﹣	﹣	﹣
Potri.013G030900	Q84MA5_ARATH Amino acid transport protein AAT1 OS=Arabidopsis thaliana GN=AAT1 PE=2 SV=1	Amino acid transporters	-2.34755	0.000123162	﹣	﹣	GO:0007601	visual perception	﹣	﹣
Potri.013G040800	Q9SU31_ARATH Putative uncharacterized protein AT4g12540 OS=Arabidopsis thaliana GN=AT4g12540 PE=2 SV=1	NA	1.24866	0.00116676	﹣	﹣	﹣	﹣	﹣	﹣
Potri.013G047700	Q9FNC2_ARATH At5g44040 OS=Arabidopsis thaliana GN=At5g44040 PE=2 SV=1	NA	3.24012	2.77e-06	﹣	﹣	﹣	﹣	﹣	﹣
Potri.013G048900	Q9S7I8_ARATH Cell division cycle 20, cofactor of APC complex OS=Arabidopsis thaliana GN=F17M5.20 PE=2 SV=1	Anaphase promoting complex, Cdc20, Cdh1, and Ama1 subunits	1.09832	0.000372096	﹣	﹣	﹣	﹣	﹣	﹣
Potri.013G051000	LTL1_ARATH GDSL esterase/lipase LTL1 OS=Arabidopsis thaliana GN=LTL1 PE=2 SV=1	NA	1.59685	4.95e-14	﹣	﹣	﹣	﹣	﹣	﹣
Potri.013G052800	TYDC1_ARATH Tyrosine decarboxylase 1 OS=Arabidopsis thaliana GN=ELI5 PE=2 SV=1	Aromatic-L-amino-acid/L-histidine decarboxylase	1.51523	0.000117927	GO:0004058	aromatic-L-amino-acid decarboxylase activity	﹣	﹣	﹣	﹣
Potri.013G060200	Q7X887_ARATH Putative uncharacterized protein At2g02060 OS=Arabidopsis thaliana GN=At2g02060 PE=2 SV=1	GATA-4/5/6 transcription factors	-1.03849	0.00059007	﹣	﹣	﹣	﹣	GO:0005634	nucleus
Potri.013G066400	Q9SS68_ARATH C2 and plant phosphoribosyltransferase domain-containing protein OS=Arabidopsis thaliana GN=T12J13.4 PE=4 SV=1	Predicted Ca2+-dependent phospholipid-binding protein	1.25532	0.000132012	﹣	﹣	﹣	﹣	﹣	﹣
Potri.001G415100	HUMS_ARATH Alpha-humulene/(-)-(E)-beta-caryophyllene synthase OS=Arabidopsis thaliana GN=TPS21 PE=1 SV=2	NA	-2.50287	0.00147255	﹣	﹣	﹣	﹣	﹣	﹣
Potri.014G008200	Q9M2Y3_ARATH At3g49750 OS=Arabidopsis thaliana GN=T16K5.100 PE=2 SV=1	FOG: Leucine rich repeat	1.37791	6.38e-05	﹣	﹣	﹣	﹣	﹣	﹣
Potri.014G072000	O64631_ARATH At2g45510 OS=Arabidopsis thaliana GN=CYP704A2 PE=2 SV=1	Cytochrome P450 CYP4/CYP19/CYP26 subfamilies	-1.67464	1.8e-07	﹣	﹣	﹣	﹣	﹣	﹣
Potri.014G078000	SPXM3_ARATH SPX domain-containing membrane protein At4g22990 OS=Arabidopsis thaliana GN=At4g22990 PE=2 SV=2	Predicted transporter/transmembrane protein	-1.61306	2.67e-05	﹣	﹣	﹣	﹣	﹣	﹣
Potri.014G078700	BAP2_ARATH BON1-associated protein 2 OS=Arabidopsis thaliana GN=BAP2 PE=1 SV=1	NA	1.38966	0.000122475	﹣	﹣	﹣	﹣	﹣	﹣
Potri.014G111900	WRK61_ARATH Probable WRKY transcription factor 61 OS=Arabidopsis thaliana GN=WRKY61 PE=2 SV=1	Transcriptional corepressor Atrophin-1/DRPLA	-2.95852	2.38e-05	GO:0003677	DNA binding	﹣	﹣	﹣	﹣
Potri.014G122000	Q93W91_ARATH Putative adenine nucleotide alpha hydrolase domain-containing universal stress protein OS=Arabidopsis thaliana GN=At3g62550 PE=2 SV=1	NA	-1.36014	4.71e-07	﹣	﹣	﹣	﹣	﹣	﹣
Potri.014G131700	Q8GW48_ARATH At4g15810 OS=Arabidopsis thaliana GN=HSBP PE=4 SV=1	Heat shock factor binding protein	1.60527	2.35e-08	﹣	﹣	﹣	﹣	﹣	﹣
Potri.014G141500	Q208N7_ARATH Alpha-crystallin domain 32.1 OS=Arabidopsis thaliana GN=ACD32.1 PE=2 SV=1	Molecular chaperone (small heat-shock protein Hsp26/Hsp42)	-1.07619	1.21e-06	﹣	﹣	﹣	﹣	﹣	﹣
Potri.014G149000	Q8L7Y8_ARATH AT3g23670/MDB19_16 OS=Arabidopsis thaliana GN=KINESIN-12B PE=2 SV=1	Kinesin-like protein	1.02736	9.41e-06	GO:0003777	microtubule motor activity	GO:0007018	microtubule-based movement	GO:0005875	microtubule associated complex
Potri.014G175300	B0M1H3_ARATH ZIP4-like protein OS=Arabidopsis thaliana GN=AtZIP4 PE=2 SV=1	Uncharacterized conserved protein	1.13581	0.000401165	﹣	﹣	﹣	﹣	﹣	﹣
Potri.019G050200	Q8GW53_ARATH At4g24340 OS=Arabidopsis thaliana GN=At4g24340/T22A6_170 PE=2 SV=1	NA	3.19742	0	﹣	﹣	﹣	﹣	﹣	﹣
Potri.019G031200	Q9SPM5_ARATH Apyrase OS=Arabidopsis thaliana GN=At5g18280 PE=2 SV=1	Nucleoside phosphatase	1.42597	5.89e-08	GO:0017111	nucleoside-triphosphatase activity	﹣	﹣	﹣	﹣
Potri.019G081500	MYB4_ARATH Transcription repressor MYB4 OS=Arabidopsis thaliana GN=MYB4 PE=1 SV=1	Transcription factor, Myb superfamily	-1.32369	0.000564801	GO:0003677	DNA binding	﹣	﹣	GO:0005634	nucleus
Potri.019G086200	Y1343_ARATH G-type lectin S-receptor-like serine/threonine-protein kinase At1g34300 OS=Arabidopsis thaliana GN=At1g34300 PE=1 SV=1	Serine/threonine protein kinase	1.7729	0.00122367	GO:0005488	binding	﹣	﹣	﹣	﹣
Potri.019G096800	Q9LF03_ARATH Putative uncharacterized protein At5g16250 OS=Arabidopsis thaliana GN=T21H19_170 PE=2 SV=1	NA	1.08793	0.000724019	﹣	﹣	﹣	﹣	﹣	﹣
Potri.019G118600	CCD61_ARATH Putative cyclin-D6-1 OS=Arabidopsis thaliana GN=CYCD6-1 PE=2 SV=1	G1/S-specific cyclin D	1.43867	9.39e-05	﹣	﹣	﹣	﹣	GO:0005634	nucleus
Potri.019G116200	Q9M0I4_ARATH At4g28230 OS=Arabidopsis thaliana GN=AT4g28230 PE=2 SV=1	NA	1.16046	0.00154188	﹣	﹣	﹣	﹣	﹣	﹣
Potri.015G044600	Q8S950_TOBAC Kinesin-like protein NACK1 OS=Nicotiana tabacum GN=nack1 PE=1 SV=1	Kinesin-like protein	1.37479	2.3e-08	GO:0003777	microtubule motor activity	GO:0007018	microtubule-based movement	GO:0005875	microtubule associated complex
Potri.015G075900	CAH2_ARATH Carbonic anhydrase 2, chloroplastic OS=Arabidopsis thaliana GN=CA2 PE=1 SV=2	Predicted carbonic anhydrase involved in protection against oxidative damage	-1.63885	0.00179334	GO:0004089	carbonate dehydratase activity	GO:0015976	carbon utilization	﹣	﹣
Potri.015G096400	Q1PEH3_ARATH Cytidine/deoxycytidylate deaminase family protein OS=Arabidopsis thaliana GN=At3g48540 PE=2 SV=1	Deoxycytidylate deaminase	1.2797	5.71e-06	GO:0005488	binding	﹣	﹣	﹣	﹣
Potri.012G126400	SKS1_ARATH Monocopper oxidase-like protein SKS1 OS=Arabidopsis thaliana GN=SKS1 PE=1 SV=1	Multicopper oxidases	1.23446	2.57e-06	GO:0005488	binding	﹣	﹣	﹣	﹣
Potri.015G146000	Q5E913_ARATH At5g02370 OS=Arabidopsis thaliana GN=At5g02370 PE=2 SV=1	Kinesin (KAR3 subfamily)	1.08211	0.000850243	GO:0003777	microtubule motor activity	GO:0007018	microtubule-based movement	GO:0005875	microtubule associated complex
					GO:0003677	DNA binding	﹣	﹣	﹣	﹣
Potri.016G007800	Q8GYV0_ARATH Putative uncharacterized protein At4g17240/dl4655c OS=Arabidopsis thaliana GN=At4g17240/dl4655c PE=2 SV=1	Uncharacterized conserved protein	1.53665	5.17e-06	﹣	﹣	﹣	﹣	﹣	﹣
Potri.016G029600	Q9LES0_ARATH Putative uncharacterized protein At3g56880 OS=Arabidopsis thaliana GN=T8M16_210 PE=2 SV=1	NA	1.08893	3.76e-05	﹣	﹣	﹣	﹣	﹣	﹣
Potri.016G045700	O23683_ARATH At2g42110 OS=Arabidopsis thaliana GN=At2g42110 PE=2 SV=1	NA	1.475	1.67e-05	﹣	﹣	﹣	﹣	﹣	﹣
Potri.016G050300	O48533_ARATH At2g42260 OS=Arabidopsis thaliana GN=UVI4 PE=2 SV=1	NA	1.59748	7.13e-07	﹣	﹣	﹣	﹣	﹣	﹣
Potri.016G085600		Nucleolar GTPase/ATPase p130	1.53712	8.6e-08	﹣	﹣	﹣	﹣	﹣	﹣
Potri.016G114300	TYDC1_ARATH Tyrosine decarboxylase 1 OS=Arabidopsis thaliana GN=ELI5 PE=2 SV=1	Aromatic-L-amino-acid/L-histidine decarboxylase	1.02895	0.00178319	GO:0004058	aromatic-L-amino-acid decarboxylase activity	﹣	﹣	﹣	﹣
Potri.016G126300	IMK2_ARATH Probably inactive leucine-rich repeat receptor-like protein kinase IMK2 OS=Arabidopsis thaliana GN=IMK2 PE=1 SV=1	FOG: Leucine rich repeat	1.02984	2.72e-06	GO:0005488	binding	﹣	﹣	﹣	﹣
Potri.016G128300	WRKY2_ARATH Probable WRKY transcription factor 2 OS=Arabidopsis thaliana GN=WRKY2 PE=2 SV=1	Nucleolar GTPase/ATPase p130	1.28595	1.22e-06	GO:0003677	DNA binding	﹣	﹣	﹣	﹣
Potri.016G135200	EXPA8_ARATH Expansin-A8 OS=Arabidopsis thaliana GN=EXPA8 PE=2 SV=1	NA	-1.24467	0.000172573	﹣	﹣	GO:0009664	plant-type cell wall organization	﹣	﹣
Potri.016G138300	Q1PE06_ARATH Uncharacterized protein OS=Arabidopsis thaliana GN=At5g01910 PE=2 SV=1	HMG box-containing protein	1.47481	5.43e-06	﹣	﹣	﹣	﹣	﹣	﹣
Potri.017G047500		Serine/threonine protein kinase	-1.01343	6.92e-07	﹣	﹣	﹣	﹣	﹣	﹣
Potri.017G047800	Q9SJY5_ARATH Mitochondrial dicarboxylate carrier OS=Arabidopsis thaliana GN=at2g22500 PE=2 SV=1	Mitochondrial oxoglutarate/malate carrier proteins	1.08892	8.15e-05	GO:0005488	binding	GO:0006839	mitochondrial transport	﹣	﹣
Potri.017G083200	SMC4_ARATH Structural maintenance of chromosomes protein 4 OS=Arabidopsis thaliana GN=SMC4 PE=2 SV=1	Structural maintenance of chromosome protein 4 (chromosome condensation complex Condensin, subunit C)	1.13098	5.05e-08	﹣	﹣	GO:0051276	chromosome organization	GO:0005694	chromosome
Potri.018G057700	AUR2_ARATH Serine/threonine-protein kinase Aurora-2 OS=Arabidopsis thaliana GN=AUR2 PE=2 SV=2	Serine/threonine protein kinase	1.16205	6.7e-05	GO:0004691	cAMP-dependent protein kinase activity	﹣	﹣	﹣	﹣
					GO:0008603	cAMP-dependent protein kinase regulator activity	﹣	﹣	﹣	﹣
Potri.018G056000	Q9LYF4_ARATH AT5g11760/T22P22_150 OS=Arabidopsis thaliana GN=T22P22_150 PE=2 SV=1	Telomerase elongation inhibitor/RNA maturation protein PINX1	1.69772	0.00021972	﹣	﹣	﹣	﹣	﹣	﹣
Potri.018G078800	AGP22_ARATH Arabinogalactan peptide 22 OS=Arabidopsis thaliana GN=AGP22 PE=3 SV=1	NA	1.19188	0.000134224	﹣	﹣	﹣	﹣	﹣	﹣
Potri.018G092900	H4_ARATH Histone H4 OS=Arabidopsis thaliana GN=At1g07660 PE=1 SV=2	Histone H4	1.24763	1.16e-09	GO:0003677	DNA binding	GO:0006259	DNA metabolic process	GO:0005634	nucleus
					﹣	﹣	GO:0051276	chromosome organization	GO:0005694	chromosome
					﹣	﹣	GO:0006323	DNA packaging	﹣	﹣
Potri.018G098000	ATL56_ARATH RING-H2 finger protein ATL56 OS=Arabidopsis thaliana GN=ATL56 PE=2 SV=1	FOG: Predicted E3 ubiquitin ligase	2.37548	4.2e-06	GO:0005488	binding	﹣	﹣	﹣	﹣
Potri.018G101300	Y4052_ARATH Probable LRR receptor-like serine/threonine-protein kinase At4g30520 OS=Arabidopsis thaliana GN=At4g30520 PE=2 SV=1	Serine/threonine protein kinase	1.42713	6.39e-05	GO:0005488	binding	﹣	﹣	﹣	﹣
Potri.018G140400	U91A1_ARATH UDP-glycosyltransferase 91A1 OS=Arabidopsis thaliana GN=UGT91A1 PE=2 SV=1	UDP-glucuronosyl and UDP-glucosyl transferase	1.38641	2.12e-05	﹣	﹣	﹣	﹣	﹣	﹣
Potri.003G085500	BAM3_ARATH Beta-amylase 3, chloroplastic OS=Arabidopsis thaliana GN=BAM3 PE=1 SV=3	NA	-1.0362	5.71e-07	GO:0004553	hydrolase activity, hydrolyzing O-glycosyl compounds	﹣	﹣	﹣	﹣
Potri.003G082600	Q0WPK0_ARATH Cell division control protein 7 OS=Arabidopsis thaliana GN=At4g16970 PE=2 SV=1	Serine/threonine protein kinase of the CDC7 subfamily involved in DNA synthesis, repair and recombination	1.37213	8.41e-05	GO:0005488	binding	﹣	﹣	﹣	﹣
Potri.018G005000		Nuclear localization sequence binding protein	1.52738	3.53e-06	﹣	﹣	﹣	﹣	﹣	﹣
Potri.T063200	Q9LVE6_ARATH Senescence/dehydration-associated protein-like protein OS=Arabidopsis thaliana GN=At3g21600 PE=4 SV=1	NA	-1.81755	0.000584297	﹣	﹣	﹣	﹣	﹣	﹣
Potri.015G026700	SLAH2_ARATH S-type anion channel SLAH2 OS=Arabidopsis thaliana GN=SLAH2 PE=2 SV=1	NA	-1.66142	4.09e-06	﹣	﹣	﹣	﹣	﹣	﹣
Potri.015G026800	SLAH2_ARATH S-type anion channel SLAH2 OS=Arabidopsis thaliana GN=SLAH2 PE=2 SV=1	NA	-2.01584	0.000557502	﹣	﹣	﹣	﹣	﹣	﹣
Potri.015G030100	Q9LUM7_ARATH Similarity to unknown protein OS=Arabidopsis thaliana GN=At3g17680 PE=4 SV=1	NA	1.00732	0.00164067	﹣	﹣	﹣	﹣	﹣	﹣
Potri.011G058300	Q9FNL4_ARATH Protein kinase family protein OS=Arabidopsis thaliana GN=At5g46080 PE=4 SV=1	Serine/threonine protein kinase	-1.18301	0.00145942	GO:0005488	binding	﹣	﹣	﹣	﹣
Potri.019G063700	CAP11_ARATH Putative clathrin assembly protein At1g33340 OS=Arabidopsis thaliana GN=At1g33340 PE=2 SV=1	Clathrin assembly protein AP180 and related proteins, contain ENTH domain	-1.34301	0.00105571	GO:0005488	binding	﹣	﹣	﹣	﹣	AAF19561.1 OS=Arabidopsis thaliana GN=At5g05180 PE=4 SV=1
Potri.019G061600	Q9FHK5_ARATH Gb	Myosin class II heavy chain	1.11528	1.95e-07	﹣	﹣	﹣	﹣	﹣	﹣
Potri.005G012000	Q8L7F0_ARATH At5g49525 OS=Arabidopsis thaliana GN=At5g49525 PE=4 SV=1	NA	1.23984	1.83e-06	GO:0005509	calcium ion binding	﹣	﹣	﹣	﹣
Potri.001G411800	O81831_ARATH AT4g27280/M4I22_90 OS=Arabidopsis thaliana GN=AT4g27280 PE=2 SV=1	Ca2+-binding protein (centrin/caltractin), EF-Hand superfamily protein	1.3981	8.32e-05	GO:0005509	calcium ion binding	﹣	﹣	﹣	﹣
Potri.013G127900	Q9LF03_ARATH Putative uncharacterized protein At5g16250 OS=Arabidopsis thaliana GN=T21H19_170 PE=2 SV=1	NA	1.37821	1.99e-11	﹣	﹣	﹣	﹣	﹣	﹣
Potri.T056000	Q9T0L5_ARATH EF-hand, calcium binding motif-containing protein OS=Arabidopsis thaliana GN=AT4g13440 PE=2 SV=1	NA	-1.16366	0.000142843	GO:0005509	calcium ion binding	﹣	﹣	﹣	﹣
Potri.017G045100	Q9SJY5_ARATH Mitochondrial dicarboxylate carrier OS=Arabidopsis thaliana GN=at2g22500 PE=2 SV=1	Mitochondrial oxoglutarate/malate carrier proteins	1.6848	5.84e-07	﹣	﹣	GO:0006839	mitochondrial transport	﹣	﹣
Potri.012G143600	Q8H1Q6_ARATH Putative uncharacterized protein At4g23420 OS=Arabidopsis thaliana GN=At4g23420 PE=2 SV=1	Dehydrogenases with different specificities (related to short-chain alcohol dehydrogenases)	-1.15522	0.000310881	﹣	﹣	﹣	﹣	﹣	﹣
Potri.005G114100	Q9FH65_ARATH At5g66230 OS=Arabidopsis thaliana GN=At5g66230/K2A18_31 PE=2 SV=1	NA	1.67437	7.1e-05	﹣	﹣	﹣	﹣	﹣	﹣
Potri.004G009000	FB333_ARATH Probable F-box protein At4g22030 OS=Arabidopsis thaliana GN=At4g22030 PE=2 SV=1	NA	-1.50998	3.15e-06	﹣	﹣	﹣	﹣	﹣	﹣
Potri.002G211400		NADH dehydrogenase subunits 2, 5, and related proteins	1.1614	0.00153142	﹣	﹣	﹣	﹣	﹣	﹣
Potri.016G020100	Q94C98_ARATH Putative uncharacterized protein At4g14990 OS=Arabidopsis thaliana GN=At4g14990 PE=2 SV=1	NA	-1.0018	0.00184783	﹣	﹣	﹣	﹣	﹣	﹣
Potri.015G094700	KING1_ARATH SNF1-related protein kinase regulatory subunit gamma-1 OS=Arabidopsis thaliana GN=KING1 PE=1 SV=2	5'-AMP-activated protein kinase, gamma subunit	1.93021	0.00143104	﹣	﹣	﹣	﹣	﹣	﹣
Potri.012G117100	RD3H2_ARATH Protein ROOT HAIR DEFECTIVE 3 homolog 2 OS=Arabidopsis thaliana GN=At5g45160 PE=2 SV=1	GTP-binding protein	-1.27704	8.5e-05	﹣	﹣	﹣	﹣	﹣	﹣
Potri.012G120100	YDEF_SCHPO Uncharacterized protein C12B10.15c OS=Schizosaccharomyces pombe (strain 972 / ATCC 24843) GN=SPAC12B10.15c PE=2 SV=1	NA	1.80528	5.58e-08	﹣	﹣	﹣	﹣	﹣	﹣
Potri.007G050300	GH33_ARATH Indole-3-acetic acid-amido synthetase GH3.3 OS=Arabidopsis thaliana GN=GH3.3 PE=1 SV=1	NA	2.51747	5.97e-12	﹣	﹣	﹣	﹣	﹣	﹣
Potri.008G221700	Q8LAB3_ARATH Putative uncharacterized protein OS=Arabidopsis thaliana GN=At4g15830 PE=2 SV=1	Uncharacterized conserved protein	1.06376	0.000274649	﹣	﹣	﹣	﹣	﹣	﹣
Potri.001G411800	O81831_ARATH AT4g27280/M4I22_90 OS=Arabidopsis thaliana GN=AT4g27280 PE=2 SV=1	Ca2+-binding protein (centrin/caltractin), EF-Hand superfamily protein	1.3981	8.32e-05	GO:0005509	calcium ion binding	﹣	﹣	﹣	﹣
Potri.T115400	C71B6_ARATH Cytochrome P450 71B6 OS=Arabidopsis thaliana GN=CYP71B6 PE=2 SV=1	Cytochrome P450 CYP2 subfamily	-1.30966	4.17e-07	﹣	﹣	﹣	﹣	﹣	﹣
Potri.015G127200	SKS1_ARATH Monocopper oxidase-like protein SKS1 OS=Arabidopsis thaliana GN=SKS1 PE=1 SV=1	Multicopper oxidases	1.6267	2.56e-06	﹣	﹣	﹣	﹣	﹣	﹣
Potri.018G040700	PTR6_ARATH Probable peptide transporter At1g52190 OS=Arabidopsis thaliana GN=At1g52190 PE=1 SV=1	H+/oligopeptide symporter	-1.74653	0.00161973	﹣	﹣	﹣	﹣	﹣	﹣
Potri.003G152300		NA	-1.14921	0.0011798	﹣	﹣	﹣	﹣	﹣	﹣
Potri.T104400	APR3_ARATH 5'-adenylylsulfate reductase 3, chloroplastic OS=Arabidopsis thaliana GN=APR3 PE=2 SV=2	Phosphoadenosine phosphosulfate reductase	-1.45055	1.3e-11	﹣	﹣	﹣	﹣	﹣	﹣
Potri.019G029000	Q9T0L5_ARATH EF-hand, calcium binding motif-containing protein OS=Arabidopsis thaliana GN=AT4g13440 PE=2 SV=1	NA	-1.6951	1.63e-05	GO:0005509	calcium ion binding	﹣	﹣	﹣	﹣
Potri.T055700	Q9T0L5_ARATH EF-hand, calcium binding motif-containing protein OS=Arabidopsis thaliana GN=AT4g13440 PE=2 SV=1	Calmodulin and related proteins (EF-Hand superfamily)	1.02622	0.000571145	GO:0005509	calcium ion binding	﹣	﹣	﹣	﹣
Potri.006G142300	Q9SSC0_ARATH At1g80190 OS=Arabidopsis thaliana GN=F18B13.27 PE=2 SV=1	Predicted alpha-helical protein, potentially involved in replication/repair	1.03122	8.5e-05	﹣	﹣	﹣	﹣	﹣	﹣
Potri.006G135200	RAD51_ARATH DNA repair protein RAD51 homolog 1 OS=Arabidopsis thaliana GN=RAD51 PE=1 SV=1	DNA repair protein RAD51/RHP55	1.05961	0.000440848	GO:0003677	DNA binding	GO:0006259	DNA metabolic process	﹣	﹣
					GO:0008094	DNA-dependent ATPase activity	﹣	﹣	﹣	﹣
Potri.009G025700		NA	1.64942	0.000532685	﹣	﹣	﹣	﹣	﹣	﹣
Potri.006G115000	AB39G_ARATH ABC transporter G family member 39 OS=Arabidopsis thaliana GN=ABCG39 PE=2 SV=1	Pleiotropic drug resistance proteins (PDR1-15), ABC superfamily	-1.01847	5.71e-07	GO:0017111	nucleoside-triphosphatase activity	﹣	﹣	﹣	﹣
Potri.001G142000	UBP21_ARATH Ubiquitin carboxyl-terminal hydrolase 21 OS=Arabidopsis thaliana GN=UBP21 PE=2 SV=1	Ubiquitin carboxyl-terminal hydrolase	1.4337	1.28e-08	GO:0016787	hydrolase activity	﹣	﹣	﹣	﹣
Potri.T020000		NA	1.67377	1.9e-05	﹣	﹣	﹣	﹣	﹣	﹣
Potri.014G034900	Q9LZK2_ARATH Putative uncharacterized protein At3g62630 OS=Arabidopsis thaliana GN=F26K9_60 PE=2 SV=1	NA	1.69214	1.56e-07	﹣	﹣	﹣	﹣	﹣	﹣
Potri.014G031100	BKI1_ARATH BRI1 kinase inhibitor 1 OS=Arabidopsis thaliana GN=BKI1 PE=1 SV=1	NA	-1.1452	3.48e-06	﹣	﹣	﹣	﹣	﹣	﹣
Potri.014G029600	Q9SZB7_ARATH Dem-like protein OS=Arabidopsis thaliana GN=F17M5.160 PE=2 SV=1	Protein involved in vacuole import and degradation	1.12314	4.07e-08	﹣	﹣	﹣	﹣	﹣	﹣
Potri.014G021100	CCA31_ARATH Putative cyclin-A3-1 OS=Arabidopsis thaliana GN=CYCA3-1 PE=3 SV=1	G2/Mitotic-specific cyclin A	1.36987	1.86e-07	﹣	﹣	﹣	﹣	GO:0005634	nucleus
Potri.018G005000		Nuclear localization sequence binding protein	1.51101	1.27e-05	﹣	﹣	﹣	﹣	﹣	﹣
Potri.001G188900	O04324_ARATH At3g16330 OS=Arabidopsis thaliana GN=T02O04.18 PE=2 SV=1	NA	1.25013	0.000565827	﹣	﹣	﹣	﹣	﹣	﹣
Potri.005G110200	FB248_ARATH F-box protein At4g35930 OS=Arabidopsis thaliana GN=At4g35930 PE=2 SV=1	NA	1.3205	4.91e-05	﹣	﹣	﹣	﹣	﹣	﹣
Potri.005G114100	Q6DYC8_ARATH Uncharacterized protein OS=Arabidopsis thaliana GN=At3g51230 PE=2 SV=1	Nuclear localization sequence binding protein	1.28458	2.96e-07	﹣	﹣	﹣	﹣	﹣	﹣
Potri.005G115300	H4_ARATH Histone H4 OS=Arabidopsis thaliana GN=At1g07660 PE=1 SV=2	Histone H4	1.67571	8.88e-16	GO:0003677	DNA binding	GO:0006259	DNA metabolic process	GO:0005634	nucleus
					﹣	﹣	GO:0051276	chromosome organization	GO:0005694	chromosome
					﹣	﹣	GO:0006323	DNA packaging	﹣	﹣
Potri.005G115600	H4_ARATH Histone H4 OS=Arabidopsis thaliana GN=At1g07660 PE=1 SV=2	Histone H4	1.78327	0	GO:0003677	DNA binding	GO:0006259	DNA metabolic process	GO:0005634	nucleus
					﹣	﹣	GO:0051276	chromosome organization	GO:0005694	chromosome
					﹣	﹣	GO:0006323	DNA packaging	﹣	﹣
Potri.002G008700	RTEL1_DROMO Regulator of telomere elongation helicase 1 homolog OS=Drosophila mojavensis GN=GI15901 PE=3 SV=1	Helicase of the DEAD superfamily	1.29479	0.00164257	GO:0003677	DNA binding	﹣	﹣	GO:0005634	nucleus
					GO:0004003	ATP-dependent DNA helicase activity	﹣	﹣	﹣	﹣
					GO:0008094	DNA-dependent ATPase activity	﹣	﹣	﹣	﹣
Potri.017G036700	RFS5_ARATH Probable galactinol--sucrose galactosyltransferase 5 OS=Arabidopsis thaliana GN=RFS5 PE=1 SV=1	NA	-1.35997	5.83e-08	﹣	﹣	﹣	﹣	﹣	﹣
Potri.017G024200	O22159_ARATH Expressed protein OS=Arabidopsis thaliana GN=At2g44930 PE=2 SV=2	NA	4.00169	2.8e-05	﹣	﹣	﹣	﹣	﹣	﹣
Potri.017G014300	RTNLQ_ARATH Reticulon-like protein B17 OS=Arabidopsis thaliana GN=RTNLB17 PE=2 SV=1	NA	1.49082	9.31e-07	﹣	﹣	﹣	﹣	﹣	﹣
Potri.017G013100	Q9FKW1_ARATH Similarity to unknown protein OS=Arabidopsis thaliana GN=At5g44270 PE=4 SV=1	FOG: Low-complexity	1.09643	0.000152568	﹣	﹣	﹣	﹣	﹣	﹣
Potri.018G040500	PTR6_ARATH Probable peptide transporter At1g52190 OS=Arabidopsis thaliana GN=At1g52190 PE=1 SV=1	H+/oligopeptide symporter	-1.51893	0.000576581	﹣	﹣	﹣	﹣	﹣	﹣
Potri.004G185700	Q9ZVC8_ARATH DNA polymerase OS=Arabidopsis thaliana GN=At2g27120 PE=2 SV=1	DNA polymerase epsilon, catalytic subunit A	1.05698	3.16e-07	GO:0003677	DNA binding	GO:0006259	DNA metabolic process	﹣	﹣
					GO:0003887	DNA-directed DNA polymerase activity	﹣	﹣	﹣	﹣
Potri.005G051100	Q9VMQ3_DROME RT06796p1 OS=Drosophila melanogaster GN=tomb PE=2 SV=1	Metallothionein-like protein	1.42375	1.06e-08	﹣	﹣	﹣	﹣	﹣	﹣
Potri.005G033200	Q84M91_ARATH At3g05330 OS=Arabidopsis thaliana GN=ATN PE=2 SV=1	Cyclin	1.03444	0.000272607	﹣	﹣	﹣	﹣	﹣	﹣
Potri.008G219200	ATL43_ARATH RING-H2 finger protein ATL43 OS=Arabidopsis thaliana GN=ATL43 PE=2 SV=2	FOG: Predicted E3 ubiquitin ligase	1.31222	1.85e-06	GO:0005488	binding	﹣	﹣	﹣	﹣
Potri.013G080300	Q94K59_ARATH Phosphorylase family protein OS=Arabidopsis thaliana GN=At4g24350 PE=2 SV=1	NA	1.64584	5.77e-15	﹣	﹣	﹣	﹣	﹣	﹣
Potri.013G081600	Q9SRD9_ARATH Putative uncharacterized protein F28O16.11 OS=Arabidopsis thaliana GN=F28O16.11 PE=4 SV=1	Nucleolar GTPase/ATPase p130	1.007	1.17e-05	﹣	﹣	﹣	﹣	﹣	﹣
Potri.T055600	Q9T0L5_ARATH EF-hand, calcium binding motif-containing protein OS=Arabidopsis thaliana GN=AT4g13440 PE=2 SV=1	Calmodulin and related proteins (EF-Hand superfamily)	1.02334	0.00197428	GO:0005509	calcium ion binding	﹣	﹣	﹣	﹣
Potri.001G202100	TMM_ARATH Protein TOO MANY MOUTHS OS=Arabidopsis thaliana GN=TMM PE=2 SV=1	FOG: Leucine rich repeat	2.49319	0	﹣	﹣	﹣	﹣	﹣	﹣
Potri.001G017100	Q9LXU6_ARATH At5g12930 OS=Arabidopsis thaliana GN=T24H18_90 PE=2 SV=1	NA	1.97421	3.08e-11	﹣	﹣	﹣	﹣	﹣	﹣
Potri.001G016700	H32_ARATH Histone H3.2 OS=Arabidopsis thaliana GN=HTR2 PE=1 SV=2	Histones H3 and H4	1.86474	0	GO:0003677	DNA binding	GO:0006259	DNA metabolic process	GO:0005634	nucleus
					﹣	﹣	GO:0051276	chromosome organization	GO:0005694	chromosome
					﹣	﹣	GO:0006323	DNA packaging	GO:0005634	nucleus
Potri.001G333600	Q9LYA6_ARATH Ankyrin like protein OS=Arabidopsis thaliana GN=F18O22_20 PE=2 SV=1	FOG: Ankyrin repeat	1.22834	7.13e-06	﹣	﹣	﹣	﹣	﹣	﹣
Potri.001G325800	GRXC8_ARATH Glutaredoxin-C8 OS=Arabidopsis thaliana GN=GRXC8 PE=1 SV=2	Glutaredoxin and related proteins	4.4948	1.94e-07	﹣	﹣	GO:0045454	cell redox homeostasis	﹣	﹣
Potri.001G288900	O80593_ARATH At1g10020 OS=Arabidopsis thaliana GN=T27I1.4 PE=2 SV=1	NA	-1.17805	9.59e-06	﹣	﹣	﹣	﹣	﹣	﹣
Potri.001G367700		von Willebrand factor and related coagulation proteins	1.50475	1.29e-12	﹣	﹣	﹣	﹣	﹣	﹣
Potri.001G448000	HLTT_LUPAL 13-hydroxylupanine O-tigloyltransferase OS=Lupinus albus GN=HMT/HLT PE=1 SV=1	NA	1.88955	0.00118186	﹣	﹣	﹣	﹣	﹣	﹣
Potri.001G470200	AAP7_ARATH Probable amino acid permease 7 OS=Arabidopsis thaliana GN=AAP7 PE=1 SV=1	Amino acid transporters	1.54951	3.44e-05	﹣	﹣	﹣	﹣	﹣	﹣
Potri.001G470800	Q6NPP2_ARATH At5g56120 OS=Arabidopsis thaliana GN=At5g56120 PE=2 SV=1	NA	1.57654	4.7e-08	﹣	﹣	﹣	﹣	﹣	﹣
Potri.002G010000	CCB24_ARATH Cyclin-B2-4 OS=Arabidopsis thaliana GN=CYCB2-4 PE=2 SV=2	Cyclin B and related kinase-activating proteins	1.15291	0.000488645	﹣	﹣	﹣	﹣	GO:0005634	nucleus
Potri.002G019900	CLV1_ARATH Receptor protein kinase CLAVATA1 OS=Arabidopsis thaliana GN=CLV1 PE=1 SV=3	FOG: Leucine rich repeat	1.5972	7.07e-06	GO:0005488	binding	﹣	﹣	﹣	﹣
Potri.002G022000	Q9LYD2_ARATH At5g11600 OS=Arabidopsis thaliana GN=F15N18_190 PE=2 SV=1	Transcription regulator XNP/ATRX, DEAD-box superfamily	1.40777	0.000280694	﹣	﹣	﹣	﹣	﹣	﹣
Potri.002G043300	ERF82_ARATH Ethylene-responsive transcription factor 3 OS=Arabidopsis thaliana GN=ERF3 PE=1 SV=1	NA	1.79505	1.22e-08	﹣	﹣	GO:0006139	nucleobase-containing compound metabolic process	﹣	﹣
Potri.002G052000	Q8LGI8_ARATH Peptide alpha-N-acetyltransferase OS=Arabidopsis thaliana GN=At1g03150 PE=2 SV=1	Acetyltransferase, (GNAT) family	2.05987	0.00173616	﹣	﹣	﹣	﹣	﹣	﹣
Potri.002G145100	YAB1_ARATH Axial regulator YABBY 1 OS=Arabidopsis thaliana GN=YAB1 PE=1 SV=1	NA	1.01714	1.61e-06	﹣	﹣	﹣	﹣	﹣	﹣
Potri.014G095500	JAR1_ARATH Jasmonic acid-amido synthetase JAR1 OS=Arabidopsis thaliana GN=JAR1 PE=1 SV=2	NA	-1.15105	4.02e-06	﹣	﹣	﹣	﹣	﹣	﹣
Potri.002G259000		NA	1.60215	1.2e-06	﹣	﹣	﹣	﹣	﹣	﹣
Potri.007G057800	Q9FH65_ARATH At5g66230 OS=Arabidopsis thaliana GN=At5g66230/K2A18_31 PE=2 SV=1	NA	1.12024	9.42e-05	﹣	﹣	﹣	﹣	﹣	﹣
Potri.003G112800	YAB1_ARATH Axial regulator YABBY 1 OS=Arabidopsis thaliana GN=YAB1 PE=1 SV=1	NA	1.30824	1.77e-07	GO:0005488	binding	﹣	﹣	﹣	﹣
Potri.004G047100	Q9C7J7_ARATH Dormancy/auxin associated protein OS=Arabidopsis thaliana GN=F14G9.17 PE=4 SV=1	NA	1.13518	2.85e-08	﹣	﹣	﹣	﹣	﹣	﹣
Potri.004G095200		NA	1.39964	1.47e-07	﹣	﹣	﹣	﹣	﹣	﹣
Potri.009G148100	Y5258_ARATH Uncharacterized protein At5g22580 OS=Arabidopsis thaliana GN=At5g22580 PE=1 SV=1	NA	1.39035	4.78e-08	﹣	﹣	﹣	﹣	﹣	﹣
Potri.009G144900	FACR3_ARATH Fatty acyl-CoA reductase 3 OS=Arabidopsis thaliana GN=FAR3 PE=2 SV=1	Acyl-CoA reductase	1.58498	7.57e-07	﹣	﹣	﹣	﹣	﹣	﹣
Potri.009G134500	Q5XVE2_ARATH Minichromosome maintenance protein 10 OS=Arabidopsis thaliana GN=MCM10 PE=2 SV=1	Protein required for S-phase initiation or completion	1.56124	1.97e-05	﹣	﹣	﹣	﹣	﹣	﹣
Potri.009G132100	LAX2_ARATH Auxin transporter-like protein 2 OS=Arabidopsis thaliana GN=LAX2 PE=2 SV=1	Amino acid transporters	1.38495	6.56e-09	﹣	﹣	﹣	﹣	﹣	﹣
Potri.009G083300	PR1_ARATH Pathogenesis-related protein 1 OS=Arabidopsis thaliana GN=At2g14610 PE=1 SV=1	Defense-related protein containing SCP domain	1.42441	0.00153666	﹣	﹣	﹣	﹣	﹣	﹣
Potri.001G334900		NA	1.30386	6.84e-07	﹣	﹣	﹣	﹣	﹣	﹣
Potri.005G235100	Q9LR04_ARATH F10A5.16 OS=Arabidopsis thaliana GN=At1g75640 PE=2 SV=1	FOG: Leucine rich repeat	1.19312	0.000906219	GO:0004691	cAMP-dependent protein kinase activity	﹣	﹣	﹣	﹣
Potri.005G236700		NA	1.69958	0.00139628	GO:0008603	cAMP-dependent protein kinase regulator activity	﹣	﹣	﹣	﹣
Potri.005G236700	ARFE_ARATH Auxin response factor 5 OS=Arabidopsis thaliana GN=ARF5 PE=1 SV=3	NA	1.45674	7.54e-05	GO:0003677	DNA binding	﹣	﹣	GO:0005634	nucleus
Potri.005G250800	Q6GKX1_ARATH At5g42330 OS=Arabidopsis thaliana GN=At5g42330 PE=2 SV=1	NA	1.28901	2.29e-06	﹣	﹣	﹣	﹣	﹣	﹣
Potri.006G108000	EXPA8_ARATH Expansin-A8 OS=Arabidopsis thaliana GN=EXPA8 PE=2 SV=1	NA	-1.5422	1.35e-07	﹣	﹣	GO:0009664	plant-type cell wall organization	﹣	﹣
Potri.006G264600	ENL1_ARATH Early nodulin-like protein 1 OS=Arabidopsis thaliana GN=At2g25060 PE=1 SV=2	NA	1.44892	1.96e-10	﹣	﹣	﹣	﹣	﹣	﹣	AAD49976.1 OS=Arabidopsis thaliana GN=At3g25790 PE=4 SV=1
Potri.007G039400	Q9LS00_ARATH Gb	GATA-4/5/6 transcription factors	1.1851	0.00035692	GO:0003677	DNA binding	﹣	﹣	GO:0005634	nucleus
Potri.007G013300	H4_ARATH Histone H4 OS=Arabidopsis thaliana GN=At1g07660 PE=1 SV=2	Histone H4	1.1687	4.23e-08	GO:0003677	DNA binding	GO:0006259	DNA metabolic process	GO:0005634	nucleus
					﹣	﹣	GO:0051276	chromosome organization	GO:0005694	chromosome
					﹣	﹣	GO:0006323	DNA packaging	﹣	﹣
Potri.007G013500	H4_ARATH Histone H4 OS=Arabidopsis thaliana GN=At1g07660 PE=1 SV=2	Histone H4	1.24274	1.33e-09	GO:0003677	DNA binding	GO:0006259	DNA metabolic process	GO:0005634	nucleus
					﹣	﹣	GO:0051276	chromosome organization	GO:0005694	chromosome
					﹣	﹣	GO:0006323	DNA packaging	﹣	﹣
Potri.008G077800		Chromatin assembly factor-I	1.21288	0.00011916	﹣	﹣	﹣	﹣	﹣	﹣
Potri.T034000.1	Q9SXY0_ARATH At1g65470/F5I14_33 (Fragment) OS=Arabidopsis thaliana GN=FAS1 PE=2 SV=1	Chromatin assembly factor-I	1.04224	3.76e-05	﹣	﹣	﹣	﹣	﹣	﹣
Potri.008G078000	Q9LF03_ARATH Putative uncharacterized protein At5g16250 OS=Arabidopsis thaliana GN=T21H19_170 PE=2 SV=1	NA	1.30392	6.72e-08	﹣	﹣	﹣	﹣	﹣	﹣
Potri.008G095000	14312_ARATH 14-3-3-like protein GF14 iota OS=Arabidopsis thaliana GN=GRF12 PE=2 SV=1	Multifunctional chaperone (14-3-3 family)	1.02348	0.000182013	﹣	﹣	﹣	﹣	﹣	﹣
Potri.008G195800	Q9C8V1_ARATH Putative uncharacterized protein T3M13.4 OS=Arabidopsis thaliana GN=T3M13.4 PE=4 SV=1	Serine-threonine protein kinase FUSED	1.30473	1.32e-05	﹣	﹣	﹣	﹣	﹣	﹣
Potri.T029200		NA	1.10948	1.07e-07	GO:0004866	endopeptidase inhibitor activity	﹣	﹣	﹣	﹣
Potri.010G099600	Q7X887_ARATH Putative uncharacterized protein At2g02060 OS=Arabidopsis thaliana GN=At2g02060 PE=2 SV=1	GATA-4/5/6 transcription factors	1.15741	0.00200412	GO:0003677	DNA binding	﹣	﹣	GO:0005634	nucleus
Potri.010G158500	Q93ZB0_ARATH At1g10380/F14N23_32 OS=Arabidopsis thaliana GN=At1g10380 PE=2 SV=1	NA	1.60244	0.000117026	﹣	﹣	﹣	﹣	﹣	﹣
Potri.010G212600	KCS21_ARATH 3-ketoacyl-CoA synthase 21 OS=Arabidopsis thaliana GN=KCS21 PE=2 SV=1	NA	3.23825	2e-15	﹣	﹣	﹣	﹣	﹣	﹣
Potri.010G214000	H4_ARATH Histone H4 OS=Arabidopsis thaliana GN=At1g07660 PE=1 SV=2	Histone H4	1.62979	7.16e-12	GO:0003677	DNA binding	GO:0006259	DNA metabolic process	GO:0005634	nucleus
					﹣	﹣	GO:0051276	chromosome organization	GO:0005694	chromosome
					﹣	﹣	GO:0006323	DNA packaging	﹣	﹣
Potri.011G028500	CRK26_ARATH Cysteine-rich receptor-like protein kinase 26 OS=Arabidopsis thaliana GN=CRK26 PE=2 SV=1	Serine/threonine protein kinase	1.08237	0.000293066	﹣	﹣	﹣	﹣	﹣	﹣
Potri.011G031600	Q8GWL1_ARATH Aldolase-type TIM barrel family protein OS=Arabidopsis thaliana GN=At4g21320/T6K22_50 PE=2 SV=1	NA	1.25224	0.000337623	﹣	﹣	﹣	﹣	﹣	﹣
Potri.011G115600	ERF78_ARATH Ethylene-responsive transcription factor 4 OS=Arabidopsis thaliana GN=ERF4 PE=1 SV=1	NA	1.08836	3.65e-06	﹣	﹣	﹣	﹣	GO:0005634	nucleus
Potri.012G065200	Q9M298_ARATH Putative uncharacterized protein T12K4_110 OS=Arabidopsis thaliana GN=T12K4_110 PE=4 SV=1	WD40 repeat protein	1.0083	1.09e-05	﹣	﹣	﹣	﹣	﹣	﹣
Potri.012G101800	Q9LUF0_ARATH Uncharacterized protein OS=Arabidopsis thaliana GN=At5g50610 PE=4 SV=1	NA	1.18371	0.00107105	﹣	﹣	﹣	﹣	﹣	﹣
Potri.013G028800	H2AXA_ARATH Probable histone H2AXa OS=Arabidopsis thaliana GN=At1g08880 PE=1 SV=1	Histone 2A	1.62579	1.47e-14	GO:0003677	DNA binding	GO:0006259	DNA metabolic process	GO:0005634	nucleus
					﹣	﹣	GO:0051276	chromosome organization	GO:0005694	chromosome
					﹣	﹣	GO:0006323	DNA packaging	﹣	﹣
Potri.019G052500	Q2QAV0_ARATH Fused OS=Arabidopsis thaliana GN=FU PE=4 SV=1	Serine-threonine protein kinase FUSED	1.31382	8.2e-05	﹣	﹣	﹣	﹣	﹣	﹣
Potri.015G000500	Q9FIR9_ARATH At5g24660 OS=Arabidopsis thaliana GN=LSU2 PE=4 SV=1	NA	-1.59641	5.62e-09	﹣	﹣	﹣	﹣	﹣	﹣
Potri.015G006200	Q9FJB8_ARATH At5g53660 OS=Arabidopsis thaliana GN=GRF7 PE=2 SV=1	NA	1.46176	4.37e-09	﹣	﹣	﹣	﹣	﹣	﹣
Potri.015G074200	PUB4_ARATH U-box domain-containing protein 4 OS=Arabidopsis thaliana GN=PUB4 PE=1 SV=3	FOG: Armadillo/beta-catenin-like repeats	1.21134	0.00141053	﹣	﹣	﹣	﹣	GO:0005622	intracellular
Potri.015G076000	CAH2_ARATH Carbonic anhydrase 2, chloroplastic OS=Arabidopsis thaliana GN=CA2 PE=1 SV=2	Predicted carbonic anhydrase involved in protection against oxidative damage	-1.61882	4.28e-07	GO:0004089	carbonate dehydratase activity	GO:0015976	carbon utilization	﹣	﹣
Potri.015G083700		RNA-binding nuclear protein (MAK16) containing a distinct C4 Zn-finger	1.30026	0.00132771	﹣	﹣	﹣	﹣	﹣	﹣
Potri.015G090600	Q9LSG6_ARATH CDC45 (Cell division cycle 45)-like protein OS=Arabidopsis thaliana GN=cdc45 PE=2 SV=1	CDC45 (cell division cycle 45)-like protein	1.20113	7.84e-06	﹣	﹣	GO:0006139	nucleobase-containing compound metabolic process	﹣	﹣
Potri.016G064200	Q8GYE1_ARATH Putative uncharacterized protein At5g06590 OS=Arabidopsis thaliana GN=At5g06590/F15M7_12 PE=2 SV=1	NA	1.52207	0.000140614	﹣	﹣	GO:0006259	DNA metabolic process	﹣	﹣
Potri.016G072900	Q9SVD5_ARATH Ovate family protein 18 OS=Arabidopsis thaliana GN=F22O6_80 PE=4 SV=1	NA	3.0136	4.06e-07	﹣	﹣	﹣	﹣	﹣	﹣
Potri.017G045100	Q9SJY5_ARATH Mitochondrial dicarboxylate carrier OS=Arabidopsis thaliana GN=at2g22500 PE=2 SV=1	Mitochondrial oxoglutarate/malate carrier proteins	1.39371	4.37e-05	﹣	﹣	GO:0006839	mitochondrial transport	﹣	﹣
Potri.017G083000	GASA4_ARATH Gibberellin-regulated protein 4 OS=Arabidopsis thaliana GN=GASA4 PE=1 SV=2	NA	1.18716	1.12e-07	﹣	﹣	﹣	﹣	﹣	﹣
Potri.018G018200	ENL1_ARATH Early nodulin-like protein 1 OS=Arabidopsis thaliana GN=At2g25060 PE=1 SV=2	NA	1.44348	2.02e-10	GO:0005488	binding	﹣	﹣	﹣	﹣
Potri.018G093000	H4_ARATH Histone H4 OS=Arabidopsis thaliana GN=At1g07660 PE=1 SV=2	Histone H4	1.38903	3.25e-11	GO:0003677	DNA binding	GO:0006259	DNA metabolic process	GO:0005634	nucleus
					﹣	﹣	GO:0051276	chromosome organization	GO:0005694	chromosome
					﹣	﹣	GO:0006323	DNA packaging	﹣	﹣
Potri.T094200	OSL3_ARATH Osmotin-like protein OSM34 OS=Arabidopsis thaliana GN=OSM34 PE=2 SV=2	NA	1.39528	4.42e-11	﹣	﹣	﹣	﹣	﹣	﹣
Potri.006G030200	AGGL_RICCO Agglutinin OS=Ricinus communis PE=1 SV=1	Predicted polypeptide N-acetylgalactosaminyltransferase	1.39924	1.06e-11	﹣	﹣	﹣	﹣	﹣	﹣
Potri.006G168100	H4_ARATH Histone H4 OS=Arabidopsis thaliana GN=At1g07660 PE=1 SV=2	Histone H4	1.73015	0	GO:0003677	DNA binding	GO:0006259	DNA metabolic process	GO:0005634	nucleus
					﹣	﹣	GO:0051276	chromosome organization	GO:0005694	chromosome
					﹣	﹣	GO:0006323	DNA packaging	﹣	﹣
Potri.T147700		NA	1.31297	6.72e-05	﹣	﹣	﹣	﹣	﹣	﹣
Potri.005G006200		NA	1.44068	0.00197148	﹣	﹣	﹣	﹣	﹣	﹣
Potri.016G000300	Q9M1X6_ARATH Putative uncharacterized protein F24G16.270 OS=Arabidopsis thaliana GN=F24G16.270 PE=4 SV=1	NA	1.17603	0.000469458	﹣	﹣	﹣	﹣	﹣	﹣
Potri.003G210100	H32_ARATH Histone H3.2 OS=Arabidopsis thaliana GN=HTR2 PE=1 SV=2	Histones H3 and H4	2.10899	0	GO:0003677	DNA binding	GO:0006259	DNA metabolic process	GO:0005634	nucleus
					﹣	﹣	GO:0051276	chromosome organization	GO:0005694	chromosome
					﹣	﹣	GO:0006323	DNA packaging	﹣	﹣
Potri.006G057800	O48533_ARATH At2g42260 OS=Arabidopsis thaliana GN=UVI4 PE=2 SV=1	NA	1.95831	1.27e-14	﹣	﹣	﹣	﹣	﹣	﹣
Potri.001G164300	Q9C9E1_ARATH At1g72430 OS=Arabidopsis thaliana GN=T10D10.10 PE=4 SV=1	NA	-1.07702	0.000433647	﹣	﹣	﹣	﹣	﹣	﹣
Potri.006G120800		NA	1.34996	0.000834122	﹣	﹣	﹣	﹣	﹣	﹣
Potri.006G112500	CML42_ARATH Calcium-binding protein CML42 OS=Arabidopsis thaliana GN=CML42 PE=1 SV=1	Calmodulin and related proteins (EF-Hand superfamily)	2.02549	2.21e-09	GO:0005509	calcium ion binding	﹣	﹣	﹣	﹣
Potri.009G129900		Serine/threonine protein kinase	-1.84109	0	﹣	﹣	﹣	﹣	﹣	﹣
Potri.017G012000		NA	-2.06448	0.000401703	GO:0030598	rRNA N-glycosylase activity	﹣	﹣	﹣	﹣
Potri.004G200400	CAF1K_ARATH Probable CCR4-associated factor 1 homolog 11 OS=Arabidopsis thaliana GN=CAF1-11 PE=2 SV=1	mRNA deadenylase subunit	2.01636	4.44e-16	﹣	﹣	﹣	﹣	GO:0005634	nucleus
Potri.001G247700	PCNA1_ARATH Proliferating cellular nuclear antigen 1 OS=Arabidopsis thaliana GN=PCNA PE=1 SV=2	DNA polymerase delta processivity factor (proliferating cell nuclear antigen)	1.2813	5.04e-10	GO:0003887	DNA-directed DNA polymerase activity	﹣	﹣	﹣	﹣
Potri.001G237600	Q8LDH6_ARATH Putative thaumatin OS=Arabidopsis thaliana GN=At2g28790 PE=2 SV=1	NA	2.57778	0	﹣	﹣	﹣	﹣	﹣	﹣
Potri.001G264000	TOP2_ARATH DNA topoisomerase 2 OS=Arabidopsis thaliana GN=TOP2 PE=2 SV=2	DNA topoisomerase type II	1.36809	2e-10	GO:0003677	DNA binding	﹣	﹣	﹣	﹣
					GO:0008094	DNA-dependent ATPase activity	﹣	﹣	﹣	﹣
Potri.001G450600	Q9SZY3_ARATH Putative subtilisin-like protease OS=Arabidopsis thaliana GN=F7L13.120 PE=2 SV=1	Subtilisin kexin isozyme-1/site 1 protease, subtilase superfamily	1.08381	0.000707067	GO:0005488	binding	﹣	﹣	﹣	﹣
Potri.002G001400	CML38_ARATH Calcium-binding protein CML38 OS=Arabidopsis thaliana GN=CML38 PE=2 SV=1	Calmodulin and related proteins (EF-Hand superfamily)	1.91099	5.16e-06	GO:0005509	calcium ion binding	﹣	﹣	﹣	﹣
Potri.002G121500	CCA33_ARATH Cyclin-A3-3 OS=Arabidopsis thaliana GN=CYCA3-3 PE=2 SV=2	G2/Mitotic-specific cyclin A	1.55785	6.95e-08	﹣	﹣	﹣	﹣	GO:0005634	nucleus
Potri.002G046400	H2AV1_ARATH Histone H2A variant 1 OS=Arabidopsis thaliana GN=H2AV PE=1 SV=1	Histone 2A	1.73615	0	﹣	﹣	﹣	﹣	﹣	﹣
Potri.002G167900	Q9M2S2_ARATH Putative uncharacterized protein T22E16.230 OS=Arabidopsis thaliana GN=T22E16.230 PE=4 SV=1	NA	1.03366	2.11e-06	﹣	﹣	﹣	﹣	﹣	﹣
Potri.002G002200	Q2HIW3_ARATH At1g76590 OS=Arabidopsis thaliana GN=At1g76590 PE=2 SV=1	NA	-1.56965	0.00168988	﹣	﹣	﹣	﹣	﹣	﹣
Potri.002G236200	XTH15_ARATH Probable xyloglucan endotransglucosylase/hydrolase protein 15 OS=Arabidopsis thaliana GN=XTH15 PE=1 SV=1	NA	-1.14909	2.07e-08	GO:0004553	hydrolase activity, hydrolyzing O-glycosyl compounds	﹣	﹣	﹣	﹣
Potri.003G104700	Q9FJ26_ARATH DNA primase OS=Arabidopsis thaliana GN=At5g41880 PE=3 SV=1	Eukaryotic-type DNA primase, catalytic (small) subunit	1.04099	3.36e-06	GO:0003887	DNA-directed DNA polymerase activity	GO:0006259	DNA metabolic process	﹣	﹣
Potri.004G181900	NAC94_ARATH Putative NAC domain-containing protein 94 OS=Arabidopsis thaliana GN=ANAC094 PE=2 SV=1	NA	1.64867	0.000535825	﹣	﹣	﹣	﹣	﹣	﹣
Potri.004G054600	DSEL_ARATH Phospholipase A1-IIgamma OS=Arabidopsis thaliana GN=DSEL PE=1 SV=1	Predicted lipase	1.02291	7.32e-07	GO:0016787	hydrolase activity	﹣	﹣	﹣	﹣
Potri.004G085500	Q0WVX3_ARATH Chromosome condensation protein-like OS=Arabidopsis thaliana GN=At5g37630 PE=2 SV=1	Chromosome condensation complex Condensin, subunit G	1.39215	2.99e-06	﹣	﹣	﹣	﹣	﹣	﹣
Potri.005G181400	CCA11_ARATH Cyclin-A1-1 OS=Arabidopsis thaliana GN=CYCA1-1 PE=1 SV=1	G2/Mitotic-specific cyclin A	1.90633	8.44e-15	﹣	﹣	﹣	﹣	﹣	﹣
Potri.005G161500	HAT5_ARATH Homeobox-leucine zipper protein HAT5 OS=Arabidopsis thaliana GN=HAT5 PE=1 SV=1	Transcription factor HEX, contains HOX and HALZ domains	1.18347	0.00107356	GO:0003677	DNA binding	﹣	﹣	GO:0005634	nucleus
Potri.005G179200		NA	-1.13098	0.0010158	﹣	﹣	﹣	﹣	﹣	﹣
Potri.007G138100	ERF76_ARATH Ethylene-responsive transcription factor 11 OS=Arabidopsis thaliana GN=ERF11 PE=2 SV=1	NA	1.62556	9.57e-13	﹣	﹣	﹣	﹣	﹣	﹣
Potri.007G137700	RTNLQ_ARATH Reticulon-like protein B17 OS=Arabidopsis thaliana GN=RTNLB17 PE=2 SV=1	NA	1.31365	2.67e-07	﹣	﹣	﹣	﹣	GO:0043231	intracellular membrane-bounded organelle
Potri.007G120500	CRR38_ARATH Cysteine-rich repeat secretory protein 38 OS=Arabidopsis thaliana GN=CRRSP38 PE=2 SV=1	NA	1.16471	5.62e-06	﹣	﹣	﹣	﹣	﹣	﹣
Potri.008G203100	Q93VG3_ARATH AT5g19120/T24G5_20 OS=Arabidopsis thaliana GN=At5g19120 PE=2 SV=1	Aspartyl protease	1.68838	4.88e-15	﹣	﹣	﹣	﹣	﹣	﹣
Potri.008G179600	MAD2_ARATH Mitotic spindle checkpoint protein MAD2 OS=Arabidopsis thaliana GN=MAD2 PE=2 SV=1	Spindle assembly checkpoint protein	1.01678	0.000383495	GO:0003887	DNA-directed DNA polymerase activity	﹣	﹣	﹣	﹣
Potri.009G090900		Predicted GTPase activator NB4S/EVI5 (contains TBC domain)/Calmodulin-binding protein Pollux (contains PTB and TBC domains)	1.08581	0.000872893	﹣	﹣	﹣	﹣	﹣	﹣
Potri.009G064200	GR1_ARATH Protein gamma response 1 OS=Arabidopsis thaliana GN=GR1 PE=1 SV=2	Predicted RNA-binding protein, contains SWAP and G-patch domains	1.24723	0.000502387	﹣	﹣	﹣	﹣	﹣	﹣
Potri.009G040900	PCNA1_ARATH Proliferating cellular nuclear antigen 1 OS=Arabidopsis thaliana GN=PCNA PE=1 SV=2	DNA polymerase delta processivity factor (proliferating cell nuclear antigen)	1.02276	4.44e-06	GO:0003887	DNA-directed DNA polymerase activity	﹣	﹣	﹣	﹣
Potri.010G153000	Q27IK6_ARATH Kinesin POK2 OS=Arabidopsis thaliana GN=POK2 PE=2 SV=1	Kinesin-like protein	1.30968	1.59e-08	GO:0003777	microtubule motor activity	GO:0007018	microtubule-based movement	GO:0005875	microtubule associated complex
Potri.010G179300	Q9LF03_ARATH Putative uncharacterized protein At5g16250 OS=Arabidopsis thaliana GN=T21H19_170 PE=2 SV=1	NA	1.02668	7.47e-07	﹣	﹣	﹣	﹣	﹣	﹣
Potri.010G230600	H2B11_ARATH Histone H2B.11 OS=Arabidopsis thaliana GN=At5g59910 PE=1 SV=5	Histone H2B	1.48678	6.7e-11	﹣	﹣	﹣	﹣	﹣	﹣
Potri.010G230600	H2B9_ARATH Histone H2B.9 OS=Arabidopsis thaliana GN=At5g02570 PE=1 SV=3	Histone H2B	1.40606	9.96e-12	GO:0003677	DNA binding	GO:0006259	DNA metabolic process	GO:0005634	nucleus
					﹣	﹣	GO:0051276	chromosome organization	GO:0005694	chromosome
					﹣	﹣	GO:0006323	DNA packaging	﹣	﹣
Potri.010G007700	Q9LMU2_ARATH At1g17860/F2H15_8 OS=Arabidopsis thaliana GN=F2H15.9 PE=2 SV=1	NA	1.55131	8.83e-07	GO:0004866	endopeptidase inhibitor activity	﹣	﹣	﹣	﹣
Potri.010G031800	Q9C8V1_ARATH Putative uncharacterized protein T3M13.4 OS=Arabidopsis thaliana GN=T3M13.4 PE=4 SV=1	Serine-threonine protein kinase FUSED	1.44066	7.66e-07	﹣	﹣	﹣	﹣	﹣	﹣
Potri.011G026600	UBQ10_ARATH Polyubiquitin 10 OS=Arabidopsis thaliana GN=UBQ10 PE=1 SV=2	Ubiquitin and ubiquitin-like proteins	-1.03385	6.15e-07	﹣	﹣	﹣	﹣	﹣	﹣
Potri.012G086400	PCH2_ARATH Pachytene checkpoint protein 2 homolog OS=Arabidopsis thaliana GN=At4g24710 PE=2 SV=1	AAA+-type ATPase	1.51402	9.41e-06	GO:0017111	nucleoside-triphosphatase activity	﹣	﹣	﹣	﹣
Potri.013G156500	PER52_ARATH Peroxidase 52 OS=Arabidopsis thaliana GN=PER52 PE=2 SV=1	NA	-1.42624	7.75e-10	﹣	﹣	﹣	﹣	﹣	﹣
Potri.013G028300	AHP1_ARATH Histidine-containing phosphotransfer protein 1 OS=Arabidopsis thaliana GN=AHP1 PE=1 SV=1	Two-component phosphorelay intermediate involved in MAP kinase cascade regulation	1.36523	1.59e-06	﹣	﹣	﹣	﹣	﹣	﹣
Potri.013G028900	H2AXB_ARATH Probable histone H2AXb OS=Arabidopsis thaliana GN=At1g54690 PE=1 SV=1	Histone 2A	1.04577	8.24e-05	﹣	﹣	﹣	﹣	﹣	﹣
Potri.014G017300	Q9C538_ARATH C2H2 type zinc finger transcription factor-like protein OS=Arabidopsis thaliana GN=T18C15_3 PE=4 SV=1	FOG: Zn-finger	1.31234	7.74e-06	GO:0005488	binding	﹣	﹣	GO:0005634	nucleus
Potri.014G068700	O22138_ARATH Leucine-rich repeat receptor-like protein kinase OS=Arabidopsis thaliana GN=LRR-RLK PE=2 SV=1	Serine/threonine protein kinase	1.2064	8.24e-08	﹣	﹣	﹣	﹣	﹣	﹣
Potri.014G099900	ERF42_ARATH Ethylene-responsive transcription factor ERF042 OS=Arabidopsis thaliana GN=ERF042 PE=2 SV=1	NA	-1.1252	0.000646759	﹣	﹣	﹣	﹣	﹣	﹣
Potri.015G094700	KING1_ARATH SNF1-related protein kinase regulatory subunit gamma-1 OS=Arabidopsis thaliana GN=KING1 PE=1 SV=2	5'-AMP-activated protein kinase, gamma subunit	1.61676	3.37e-11	﹣	﹣	﹣	﹣	﹣	﹣
Potri.016G051800	Q9LH49_ARATH At3g12170 OS=Arabidopsis thaliana GN=F28J15.2 PE=2 SV=1	Molecular chaperone (DnaJ superfamily)	1.07173	5.99e-05	GO:0005488	binding	﹣	﹣	﹣	﹣
Potri.017G081000	TBA6_ARATH Tubulin alpha-6 chain OS=Arabidopsis thaliana GN=TUBA6 PE=2 SV=1	Alpha tubulin	1.53393	3.73e-13	﹣	﹣	﹣	﹣	﹣	﹣
Potri.T011200	DEF01_ARATH Defensin-like protein 1 OS=Arabidopsis thaliana GN=PDF2.3 PE=2 SV=1	NA	1.28299	2.45e-09	﹣	﹣	﹣	﹣	﹣	﹣
Potri.019G021800	Q9S7I8_ARATH Cell division cycle 20, cofactor of APC complex OS=Arabidopsis thaliana GN=F17M5.20 PE=2 SV=1	Anaphase promoting complex, Cdc20, Cdh1, and Ama1 subunits	1.34325	5.62e-06	﹣	﹣	﹣	﹣	﹣	﹣
Potri.019G024400	LTL1_ARATH GDSL esterase/lipase LTL1 OS=Arabidopsis thaliana GN=LTL1 PE=2 SV=1	NA	1.44575	6.14e-12	﹣	﹣	﹣	﹣	﹣	﹣
Potri.019G030800	SY111_ARATH Syntaxin-related protein KNOLLE OS=Arabidopsis thaliana GN=KN PE=1 SV=1	SNARE protein Syntaxin 1 and related proteins	1.22161	4.89e-06	﹣	﹣	﹣	﹣	﹣	﹣
Potri.019G044400	Q8JIQ9_DANRE Pc1 protein OS=Danio rerio GN=cbx2 PE=2 SV=1	Heterochromatin-associated protein HP1 and related CHROMO domain proteins	1.06684	4.76e-05	﹣	﹣	﹣	﹣	﹣	﹣
Potri.006G138800	ERF21_ARATH Ethylene-responsive transcription factor ERF021 OS=Arabidopsis thaliana GN=ERF021 PE=2 SV=1	NA	1.93424	0.000856685	﹣	﹣	﹣	﹣	﹣	﹣
Potri.006G113200	CKB12_ARATH Cyclin-dependent kinase B1-2 OS=Arabidopsis thaliana GN=CDKB1-2 PE=1 SV=2	Protein kinase PCTAIRE and related kinases	1.16489	2.08e-06	GO:0004691	cAMP-dependent protein kinase activity	﹣	﹣	﹣	﹣
					GO:0008603	cAMP-dependent protein kinase regulator activity	﹣	﹣	﹣	﹣
Potri.014G029900	Q8GWW4_ARATH At4g33330 OS=Arabidopsis thaliana GN=At4g33330/F17M5_90 PE=2 SV=1	Glycosyl transferase, family 8 - glycogenin	-1.57767	0.000258856	GO:0035251	UDP-glucosyltransferase activity	﹣	﹣	﹣	﹣
Potri.017G141400	CRK42_ARATH Cysteine-rich receptor-like protein kinase 42 OS=Arabidopsis thaliana GN=CRK42 PE=2 SV=1	NA	-1.18688	1.62e-06	﹣	﹣	﹣	﹣	﹣	﹣
Potri.017G147000	O03982_ARATH Heavy-metal-associated domain-containing protein OS=Arabidopsis thaliana GN=At1g01490 PE=2 SV=1	Copper chaperone	1.31246	1.59e-06	﹣	﹣	﹣	﹣	﹣	﹣
Potri.004G228900	Q9LTY1_ARATH Mitotic checkpoint protein-like OS=Arabidopsis thaliana GN=At5g49880 PE=4 SV=1	Mitotic checkpoint protein MAD1	1.21624	8.17e-05	﹣	﹣	﹣	﹣	﹣	﹣
Potri.017G063900	RIR2C_ARATH Ribonucleoside-diphosphate reductase small chain C OS=Arabidopsis thaliana GN=TSO2 PE=2 SV=1	Ribonucleotide reductase, beta subunit	1.00135	1.57e-06	GO:0004748	ribonucleoside-diphosphate reductase activity	﹣	﹣	﹣	﹣
Potri.006G167600	Q8LFJ8_ARATH At3g02920 OS=Arabidopsis thaliana GN=RPA32B PE=2 SV=1	Single-stranded DNA-binding replication protein A (RPA), medium (30 kD) subunit	2.13262	1.08e-06	GO:0005488	binding	﹣	﹣	﹣	﹣
Potri.011G053300	Q9SIU5_ARATH Expressed protein OS=Arabidopsis thaliana GN=At2g20670 PE=2 SV=1	NA	3.59016	0.000731816	﹣	﹣	﹣	﹣	﹣	﹣
Potri.001G154200	EF101_ARATH Ethylene-responsive transcription factor 2 OS=Arabidopsis thaliana GN=ERF2 PE=2 SV=1	NA	1.84779	1.19e-10	﹣	﹣	GO:0006139	nucleobase-containing compound metabolic process	GO:0005634	nucleus
Potri.003G207700	H32_ARATH Histone H3.2 OS=Arabidopsis thaliana GN=HTR2 PE=1 SV=2	Histones H3 and H4	1.61757	1.12e-12	GO:0003677	DNA binding	GO:0006259	DNA metabolic process	GO:0005634	nucleus
					﹣	﹣	GO:0051276	chromosome organization	GO:0005694	chromosome
					﹣	﹣	GO:0006323	DNA packaging	﹣	﹣
Potri.019G121900		NA	1.35764	0.00166833	﹣	﹣	﹣	﹣	﹣	﹣
Potri.016G142800	CKB11_ARATH Cyclin-dependent kinase B1-1 OS=Arabidopsis thaliana GN=CDKB1-1 PE=1 SV=2	Protein kinase PCTAIRE and related kinases	1.31188	0.00053875	GO:0004691	cAMP-dependent protein kinase activity	﹣	﹣	﹣	﹣
					GO:0008603	cAMP-dependent protein kinase regulator activity	﹣	﹣	﹣	﹣
Potri.010G213900	H4_ARATH Histone H4 OS=Arabidopsis thaliana GN=At1g07660 PE=1 SV=2	Histone H4	1.537	2.5e-09	GO:0003677	DNA binding	GO:0006259	DNA metabolic process	GO:0005634	nucleus
					﹣	﹣	GO:0051276	chromosome organization	GO:0005694	chromosome
					﹣	﹣	GO:0006323	DNA packaging	﹣	﹣
Potri.001G016900	H32_ARATH Histone H3.2 OS=Arabidopsis thaliana GN=HTR2 PE=1 SV=2	Histones H3 and H4	1.72984	2.22e-16	GO:0003677	DNA binding	GO:0006259	DNA metabolic process	GO:0005634	nucleus
					﹣	﹣	GO:0051276	chromosome organization	GO:0005694	chromosome
					﹣	﹣	GO:0006323	DNA packaging	﹣	﹣
Potri.014G096900	H32_ARATH Histone H3.2 OS=Arabidopsis thaliana GN=HTR2 PE=1 SV=2	Histones H3 and H4	1.97634	0	GO:0003677	DNA binding	GO:0006259	DNA metabolic process	GO:0005634	nucleus
					﹣	﹣	GO:0051276	chromosome organization	GO:0005694	chromosome
					﹣	﹣	GO:0006323	DNA packaging	﹣	﹣
Potri.005G006300		NA	1.28949	2.84e-05	﹣	﹣	﹣	﹣	﹣	﹣
Potri.001G255100	Q9M2M3_ARATH Beta-1, 3-glucanase OS=Arabidopsis thaliana GN=F28O9.90 PE=3 SV=1	NA	1.03435	9.68e-06	GO:0042973	glucan endo-1,3-beta-D-glucosidase activity	﹣	﹣	﹣	﹣
Potri.001G249000	Q9LNV2_ARATH F22G5.33 OS=Arabidopsis thaliana GN=At1g07330 PE=4 SV=1	Uncharacterized conserved protein	-1.46118	0.000331016	﹣	﹣	﹣	﹣	﹣	﹣
Potri.001G350100	Q9C8J5_ARATH Putative uncharacterized protein F5D21.20 OS=Arabidopsis thaliana GN=F5D21.20 PE=4 SV=1	NA	2.01725	5.95e-05	﹣	﹣	﹣	﹣	﹣	﹣
Potri.001G345400	Q94C55_ARATH Protein denticleless OS=Arabidopsis thaliana GN=At3g27640 PE=2 SV=1	WD40 repeat-containing protein L2DTL	1.24005	5.24e-05	﹣	﹣	﹣	﹣	﹣	﹣
Potri.001G331200	Q9LSC3_ARATH Putative uncharacterized protein OS=Arabidopsis thaliana GN=At3g27130 PE=3 SV=1	AAA+-type ATPase	1.34222	8.31e-05	﹣	﹣	﹣	﹣	﹣	﹣
Potri.001G330000	Q0WV86_ARATH Putative uncharacterized protein At3g48200 OS=Arabidopsis thaliana GN=At3g48200 PE=2 SV=1	Uncharacterized conserved protein, contains C1, PH and RUN domains	1.33413	0.00156809	﹣	﹣	﹣	﹣	﹣	﹣
Potri.001G368200	Q9FM57_ARATH Uncharacterized protein OS=Arabidopsis thaliana GN=At5g55820 PE=4 SV=1	Inner centromere protein (INCENP), C-terminal domain	1.39139	4.19e-09	﹣	﹣	﹣	﹣	﹣	﹣
Potri.002G032800		Copper chaperone	2.27449	7.59e-14	﹣	﹣	﹣	﹣	﹣	﹣
Potri.002G040700	ACCH1_ARATH 1-aminocyclopropane-1-carboxylate oxidase homolog 1 OS=Arabidopsis thaliana GN=At1g06620 PE=2 SV=1	Iron/ascorbate family oxidoreductases	-1.2872	9.8e-05	﹣	﹣	﹣	﹣	﹣	﹣
Potri.002G066400	Q9SRD9_ARATH Putative uncharacterized protein F28O16.11 OS=Arabidopsis thaliana GN=F28O16.11 PE=4 SV=1	Projectin/twitchin and related proteins	1.15855	2.57e-06	﹣	﹣	﹣	﹣	﹣	﹣
Potri.002G096200		NA	1.22419	0.000810952	﹣	﹣	﹣	﹣	﹣	﹣
Potri.002G127100	BKI1_ARATH BRI1 kinase inhibitor 1 OS=Arabidopsis thaliana GN=BKI1 PE=1 SV=1	NA	-1.29307	9.4e-09	﹣	﹣	﹣	﹣	﹣	﹣
Potri.002G167800	TBG2_ARATH Tubulin gamma-2 chain OS=Arabidopsis thaliana GN=TUBG2 PE=2 SV=1	Gamma tubulin	1.11919	1.33e-05	﹣	﹣	GO:0007018	microtubule-based movement	﹣	﹣
Potri.002G198700		NA	1.44777	0.000551471	﹣	﹣	﹣	﹣	﹣	﹣
Potri.002G217100		Pinin (desmosome-associated protein)	1.4111	9.23e-07	﹣	﹣	﹣	﹣	﹣	﹣
Potri.002G226800	Q9LVE4_ARATH Early-responsive to dehydration stress-related protein OS=Arabidopsis thaliana GN=At3g21620 PE=4 SV=1	Uncharacterized conserved protein	1.14318	4.95e-05	﹣	﹣	﹣	﹣	﹣	﹣
Potri.002G235500	Q8L7Y8_ARATH AT3g23670/MDB19_16 OS=Arabidopsis thaliana GN=KINESIN-12B PE=2 SV=1	Kinesin-like protein	1.12114	2.1e-06	GO:0003777	microtubule motor activity	GO:0007018	microtubule-based movement	GO:0005875	microtubule associated complex
Potri.003G017500	RQL4B_ARATH ATP-dependent DNA helicase Q-like 4B OS=Arabidopsis thaliana GN=RECQL4B PE=2 SV=1	ATP-dependent DNA helicase	1.08218	0.000128992	GO:0005488	binding	﹣	﹣	﹣	﹣
Potri.003G021700	Q5IBC5_ARATH Separase OS=Arabidopsis thaliana GN=ESP1 PE=2 SV=1	Regulator of spindle pole body duplication	1.19421	0.000188085	﹣	﹣	﹣	﹣	﹣	﹣
Potri.003G021700	Q5IBC5_ARATH Separase OS=Arabidopsis thaliana GN=ESP1 PE=2 SV=1	Regulator of spindle pole body duplication	1.642	2.76e-07	﹣	﹣	﹣	﹣	GO:0005634	nucleus
Potri.003G042700	Q9CAI2_ARATH At1g72670 OS=Arabidopsis thaliana GN=F28P22.14 PE=2 SV=1	NA	1.02205	0.000489995	﹣	﹣	﹣	﹣	﹣	﹣
Potri.003G108400	SMC21_ARATH Structural maintenance of chromosomes protein 2-1 OS=Arabidopsis thaliana GN=SMC2-1 PE=2 SV=2	Structural maintenance of chromosome protein 2 (chromosome condensation complex Condensin, subunit E)	1.50221	8.72e-12	﹣	﹣	GO:0051276	chromosome organization	GO:0005694	chromosome
Potri.003G127800	Q0WN69_ARATH Kinesin-related protein OS=Arabidopsis thaliana GN=At1g73860 PE=2 SV=1	Kinesin (KAR3 subfamily)	1.43955	1.21e-05	GO:0003777	microtubule motor activity	GO:0007018	microtubule-based movement	GO:0005875	microtubule associated complex
Potri.003G139300	ERF53_ARATH Ethylene-responsive transcription factor ERF053 OS=Arabidopsis thaliana GN=ERF053 PE=2 SV=1	NA	-1.30898	1.09e-07	﹣	﹣	﹣	﹣	GO:0005634	nucleus
Potri.003G177900	Q1PE84_ARATH Uncharacterized protein OS=Arabidopsis thaliana GN=At4g13690 PE=2 SV=1	NA	1.47473	8.58e-05	﹣	﹣	﹣	﹣	﹣	﹣
Potri.003G207400	Q9LXU6_ARATH At5g12930 OS=Arabidopsis thaliana GN=T24H18_90 PE=2 SV=1	NA	1.10434	0.000499073	﹣	﹣	﹣	﹣	﹣	﹣
Potri.003G202300	Q5W9E7_ARATH Crossover junction endonuclease MUS81 OS=Arabidopsis thaliana GN=AtMus81 PE=2 SV=1	Endonuclease MUS81	1.10901	0.000180004	﹣	﹣	GO:0006259	DNA metabolic process	﹣	﹣
Potri.003G212600	Q9LT44_ARATH Putative uncharacterized protein OS=Arabidopsis thaliana GN=At3g20760 PE=4 SV=1	Uncharacterized conserved protein	1.01507	0.00137611	﹣	﹣	﹣	﹣	﹣	﹣
Potri.004G059100	Y5457_ARATH Probable LRR receptor-like serine/threonine-protein kinase At5g45780 OS=Arabidopsis thaliana GN=At5g45780 PE=2 SV=1	Serine/threonine protein kinase	2.44202	1.54e-08	GO:0005488	binding	﹣	﹣	﹣	﹣
Potri.005G077400	B4F7Q0_ARATH At5g65120 OS=Arabidopsis thaliana GN=At5g65120 PE=2 SV=1	NA	1.51905	1.67e-05	﹣	﹣	﹣	﹣	﹣	﹣
Potri.005G088700	GEML8_ARATH Putative GEM-like protein 8 OS=Arabidopsis thaliana GN=At5g23370 PE=3 SV=1	NA	1.01496	0.000311813	﹣	﹣	﹣	﹣	﹣	﹣
Potri.005G131500	Q9LFI5_ARATH At3g53320 OS=Arabidopsis thaliana GN=F4P12_20 PE=2 SV=1	Nucleolar GTPase/ATPase p130	1.48037	2.05e-07	﹣	﹣	﹣	﹣	﹣	﹣
Potri.005G166700	Q9C9S4_ARATH Putative trehalose-6-phosphate phosphatase (AtTPPB) OS=Arabidopsis thaliana GN=T11I11.2 PE=2 SV=1	Trehalose-6-phosphate synthase component TPS1 and related subunits	-1.26223	0.00082009	GO:0016787	hydrolase activity	﹣	﹣	﹣	﹣
Potri.005G173300	Q84VX4_ARATH At1g77720 OS=Arabidopsis thaliana GN=PPK1 PE=2 SV=1	Dual specificity; serine/threonine and tyrosine kinase	1.51395	9.41e-06	﹣	﹣	﹣	﹣	﹣	﹣
Potri.005G193900		NA	1.32736	0.0002164	﹣	﹣	﹣	﹣	﹣	﹣
Potri.005G224600	Q8S8D0_ARATH At2g20515 OS=Arabidopsis thaliana GN=At2g20515 PE=2 SV=1	Mitochondrial import inner membrane translocase, subunit TIM44	1.35566	0.000735523	﹣	﹣	﹣	﹣	﹣	﹣
Potri.006G017200	Q8GYV0_ARATH Putative uncharacterized protein At4g17240/dl4655c OS=Arabidopsis thaliana GN=At4g17240/dl4655c PE=2 SV=1	Nucleolar GTPase/ATPase p130	1.20935	3.56e-06	﹣	﹣	﹣	﹣	﹣	﹣
Potri.006G023500	Q8MYL1_DROME Fancd2 OS=Drosophila melanogaster GN=Fancd2 PE=2 SV=1	Uncharacterized conserved protein	1.38681	1.15e-05	﹣	﹣	﹣	﹣	﹣	﹣
Potri.006G030300	AGGL_RICCO Agglutinin OS=Ricinus communis PE=1 SV=1	Predicted polypeptide N-acetylgalactosaminyltransferase	1.03384	1.16e-06	﹣	﹣	﹣	﹣	﹣	﹣
Potri.006G055600	U75C1_ARATH UDP-glycosyltransferase 75C1 OS=Arabidopsis thaliana GN=UGT75C1 PE=2 SV=2	UDP-glucuronosyl and UDP-glucosyl transferase	-1.56611	6.5e-06	﹣	﹣	﹣	﹣	﹣	﹣
Potri.006G090400	CSPLI_ARATH CASP-like protein At3g53850 OS=Arabidopsis thaliana GN=At3g53850 PE=2 SV=1	NA	1.31398	0.000751154	﹣	﹣	﹣	﹣	﹣	﹣
Potri.006G220100	ERECT_ARATH LRR receptor-like serine/threonine-protein kinase ERECTA OS=Arabidopsis thaliana GN=ERECTA PE=1 SV=1	FOG: Leucine rich repeat	1.07878	1.66e-06	GO:0004691	cAMP-dependent protein kinase activity	﹣	﹣	﹣	﹣
					GO:0008603	cAMP-dependent protein kinase regulator activity	﹣	﹣	﹣	﹣
Potri.007G138600	Q56XS5_ARATH Putative uncharacterized protein At1g03780 OS=Arabidopsis thaliana GN=TPX2 PE=2 SV=1	FOG: Low-complexity	1.02065	2.86e-05	﹣	﹣	﹣	﹣	﹣	﹣
Potri.007G124300	Q9C6Q9_ARATH Kinase interacting family protein OS=Arabidopsis thaliana GN=T18I24.12 PE=4 SV=1	NA	1.20226	0.000881948	﹣	﹣	﹣	﹣	﹣	﹣
Potri.014G134100		ATP-dependent RNA helicase	-3.16948	0.000343057	﹣	﹣	﹣	﹣	﹣	﹣
Potri.007G113000	Q9SJY5_ARATH Mitochondrial dicarboxylate carrier OS=Arabidopsis thaliana GN=at2g22500 PE=2 SV=1	Mitochondrial oxoglutarate/malate carrier proteins	1.49244	4.83e-05	﹣	﹣	GO:0006839	mitochondrial transport	﹣	﹣
Potri.007G111800	IELK1_BAURF Kunitz-type elastase inhibitor BrEI OS=Bauhinia rufa PE=1 SV=1	NA	1.34712	2.12e-05	GO:0004866	endopeptidase inhibitor activity	﹣	﹣	﹣	﹣
Potri.007G111500	IELK1_BAURF Kunitz-type elastase inhibitor BrEI OS=Bauhinia rufa PE=1 SV=1	NA	1.542	2.27e-05	GO:0004866	endopeptidase inhibitor activity	﹣	﹣	﹣	﹣
Potri.007G077700	Q9SVB9_ARATH Putative uncharacterized protein AT4g39380 OS=Arabidopsis thaliana GN=AT4g39380 PE=2 SV=1	Polycomb-group transcriptional regulator	1.33378	5.09e-05	﹣	﹣	﹣	﹣	﹣	﹣
Potri.007G020300	Q94C34_ARATH AT4g39170/T22F8_70 OS=Arabidopsis thaliana GN=At4g39170 PE=2 SV=1	Phosphatidylinositol transfer protein SEC14 and related proteins	-1.84741	0.000945332	﹣	﹣	﹣	﹣	GO:0005622	intracellular
Potri.008G004400	Q8L795_ARATH Putative uncharacterized protein At3g20260 OS=Arabidopsis thaliana GN=At3g20260 PE=2 SV=1	NA	2.00825	2.04e-09	﹣	﹣	﹣	﹣	﹣	﹣
Potri.008G076600	GDL1_ARATH GDSL esterase/lipase At1g06990 OS=Arabidopsis thaliana GN=At1g06990 PE=2 SV=2	NA	-1.51237	0.00131634	﹣	﹣	﹣	﹣	﹣	﹣
Potri.008G081800	MYBF_ARATH Putative Myb family transcription factor At1g14600 OS=Arabidopsis thaliana GN=At1g14600 PE=2 SV=2	GATA-4/5/6 transcription factors	-1.00721	0.00153498	GO:0003677	DNA binding	﹣	﹣	﹣	﹣
Potri.008G089500	Q9LQX6_ARATH T24P13.14 OS=Arabidopsis thaliana GN=At1g26760 PE=4 SV=1	Predicted histone tail methylase containing SET domain	1.07961	0.00160276	﹣	﹣	﹣	﹣	﹣	﹣
Potri.008G097700	Q9C678_ARATH Putative uncharacterized protein F28B23.2 OS=Arabidopsis thaliana GN=F28B23.2 PE=4 SV=1	NA	1.64966	1.47e-07	﹣	﹣	﹣	﹣	﹣	﹣
Potri.008G161800	BH092_ARATH Transcription factor bHLH92 OS=Arabidopsis thaliana GN=BHLH92 PE=2 SV=1	NA	-1.13714	0.000409903	﹣	﹣	﹣	﹣	﹣	﹣
Potri.008G169200		NA	1.39958	1.53e-09	﹣	﹣	﹣	﹣	﹣	﹣
Potri.009G158900	Q9ZVD2_ARATH At2g27080/T20P8.13 OS=Arabidopsis thaliana GN=At2g27080/T20P8.13 PE=2 SV=1	Putative transcription factor HALR/MLL3, involved in embryonic development	1.26661	1.34e-06	﹣	﹣	﹣	﹣	﹣	﹣
Potri.009G156000	Q27IK7_ARATH Kinesin POK1 OS=Arabidopsis thaliana GN=POK1 PE=2 SV=1	Kinesin-like protein	1.34	2.04e-08	GO:0003777	microtubule motor activity	﹣	﹣	﹣	﹣
Potri.009G046900	Q8GWQ7_ARATH At5g58630 OS=Arabidopsis thaliana GN=At5g58630/mzn1_80 PE=2 SV=1	Chromodomain-helicase DNA-binding protein	1.51763	3.12e-06	﹣	﹣	﹣	﹣	﹣	﹣
Potri.010G011800	B3H5R7_ARATH Fanconi anemia group I protein OS=Arabidopsis thaliana GN=At5g49110 PE=4 SV=1	Uncharacterized conserved protein	1.4091	6.44e-07	﹣	﹣	﹣	﹣	﹣	﹣
Potri.010G013300	O24610_ARATH Condensin-2 complex subunit D3 OS=Arabidopsis thaliana GN=dl3985w PE=2 SV=2	Uncharacterized conserved protein related to condensin complex subunit 1	1.39565	4.94e-10	﹣	﹣	﹣	﹣	﹣	﹣
Potri.010G024600	Q8VYF2_ARATH Putative uncharacterized protein At4g15790 OS=Arabidopsis thaliana GN=At4g15790 PE=2 SV=1	Myosin class II heavy chain	1.08756	0.000125985	﹣	﹣	﹣	﹣	﹣	﹣
Potri.010G067300	Q8H1N0_ARATH Putative uncharacterized protein At2g33400/F4P9.17 OS=Arabidopsis thaliana GN=At2g33400/F4P9.17 PE=2 SV=1	Polyadenylate-binding protein (RRM superfamily)	1.3283	9.89e-05	﹣	﹣	﹣	﹣	﹣	﹣
Potri.010G057000	4CLL9_ARATH 4-coumarate--CoA ligase-like 9 OS=Arabidopsis thaliana GN=4CLL9 PE=1 SV=2	Acyl-CoA synthetase	1.06285	0.0012184	﹣	﹣	﹣	﹣	﹣	﹣
Potri.010G081500	DMC1_ARATH Meiotic recombination protein DMC1 homolog OS=Arabidopsis thaliana GN=LIM15 PE=1 SV=2	Meiotic recombination protein Dmc1	1.44612	0.000770194	GO:0003677	DNA binding	GO:0006259	DNA metabolic process	﹣	﹣
					GO:0008094	DNA-dependent ATPase activity	﹣	﹣	﹣	﹣
Potri.010G139300	Q9LUD1_ARATH Cytochrome P450-like protein OS=Arabidopsis thaliana GN=At3g14630 PE=3 SV=1	Cytochrome P450 CYP4/CYP19/CYP26 subfamilies	-1.08083	5.65e-05	﹣	﹣	﹣	﹣	﹣	﹣
Potri.010G142800	Q8VZJ2_ARATH AT4g16260/dl4170c OS=Arabidopsis thaliana GN=At4g16260 PE=2 SV=1	NA	-1.52532	0.000310257	GO:0042973	glucan endo-1,3-beta-D-glucosidase activity	﹣	﹣	﹣	﹣
Potri.010G165300	PHO13_ARATH Phosphate transporter PHO1 homolog 3 OS=Arabidopsis thaliana GN=PHO1;H3 PE=2 SV=2	Predicted small molecule transporter	1.55841	0.00164547	﹣	﹣	﹣	﹣	﹣	﹣
Potri.011G110200	EP1G_DAUCA Epidermis-specific secreted glycoprotein EP1 OS=Daucus carota GN=EP1 PE=1 SV=1	NA	1.21892	2.6e-05	GO:0005488	binding	﹣	﹣	﹣	﹣
Potri.011G110200	EP1G_DAUCA Epidermis-specific secreted glycoprotein EP1 OS=Daucus carota GN=EP1 PE=1 SV=1	NA	1.07221	0.000472255	GO:0005488	binding	﹣	﹣	﹣	﹣
Potri.011G131500		Myosin class II heavy chain	1.28241	4.49e-06	﹣	﹣	﹣	﹣	﹣	﹣
Potri.011G150900	Q9MAP5_ARATH At1g32960 OS=Arabidopsis thaliana GN=F9L11.13 PE=2 SV=1	Subtilisin kexin isozyme-1/site 1 protease, subtilase superfamily	1.28534	0.00193939	GO:0005488	binding	﹣	﹣	﹣	﹣
Potri.012G054400	Q8S950_TOBAC Kinesin-like protein NACK1 OS=Nicotiana tabacum GN=nack1 PE=1 SV=1	Kinesin-like protein	1.22154	5.34e-06	GO:0003777	microtubule motor activity	GO:0007018	microtubule-based movement	GO:0005875	microtubule associated complex
Potri.014G013300	Q9S7P3_ARATH Kinesin-like protein OS=Arabidopsis thaliana GN=ZCF125 PE=2 SV=1	Kinesin-like protein	1.60153	5.34e-10	GO:0003777	microtubule motor activity	GO:0007018	microtubule-based movement	GO:0005875	microtubule associated complex
Potri.014G122400	Y4211_ARATH BRCT domain-containing protein At4g02110 OS=Arabidopsis thaliana GN=At4g02110 PE=1 SV=3	Nucleotide excision repair factor NEF2, RAD4/CUT5 component	1.15523	1.1e-05	GO:0003677	DNA binding	﹣	﹣	﹣	﹣
Potri.014G123100	Q9LIN5_ARATH Eukaryotic initiation factor 4B OS=Arabidopsis thaliana GN=EIF4B1 PE=4 SV=1	NA	1.60597	0.00051094	﹣	﹣	﹣	﹣	﹣	﹣
Potri.014G172000	Q9LK83_ARATH Uncharacterized protein OS=Arabidopsis thaliana GN=At5g48310 PE=4 SV=1	NA	1.13143	3.62e-05	﹣	﹣	﹣	﹣	﹣	﹣
Potri.015G072500	Q9FGA2_ARATH At5g50090 OS=Arabidopsis thaliana GN=At5g50090 PE=2 SV=1	NA	1.09615	0.000715815	﹣	﹣	﹣	﹣	﹣	﹣
Potri.010G155200	Y1765_ARATH Probable LRR receptor-like serine/threonine-protein kinase At1g07650 OS=Arabidopsis thaliana GN=At1g07650 PE=1 SV=1	Serine/threonine protein kinase	1.58129	2.07e-05	GO:0005488	binding	﹣	﹣	﹣	﹣
Potri.018G050100		Actin regulatory protein (Wiskott-Aldrich syndrome protein)	2.04415	1.49e-07	﹣	﹣	﹣	﹣	﹣	﹣
Potri.019G049100	Q58FU4_ARATH HMG-box (High mobility group) DNA-binding family protein OS=Arabidopsis thaliana GN=At5g05330 PE=2 SV=1	NA	2.06106	0.00172418	﹣	﹣	﹣	﹣	﹣	﹣
Potri.T058000	Q2QAV0_ARATH Fused OS=Arabidopsis thaliana GN=FU PE=4 SV=1	Serine-threonine protein kinase FUSED	1.51051	5.22e-06	GO:0004691	cAMP-dependent protein kinase activity	﹣	﹣	﹣	﹣
					GO:0008603	cAMP-dependent protein kinase regulator activity	﹣	﹣	﹣	﹣
Potri.019G078000		NA	1.15783	0.00018641	﹣	﹣	﹣	﹣	﹣	﹣
Potri.019G078300	ACCR3_ARATH Putative serine/threonine-protein kinase-like protein CCR3 OS=Arabidopsis thaliana GN=CCR3 PE=2 SV=1	Serine/threonine protein kinase	1.27645	5.46e-05	GO:0005488	binding	﹣	﹣	﹣	﹣
Potri.013G115900	GDL28_ARATH GDSL esterase/lipase At1g71250 OS=Arabidopsis thaliana GN=At1g71250 PE=2 SV=1	NA	1.82829	8.68e-06	﹣	﹣	﹣	﹣	﹣	﹣
Potri.017G142800	FRO4_ARATH Ferric reduction oxidase 4 OS=Arabidopsis thaliana GN=FRO4 PE=2 SV=1	Ferric reductase, NADH/NADPH oxidase and related proteins	-1.22097	3.29e-06	﹣	﹣	﹣	﹣	GO:0043228	non-membrane-bounded organelle
Potri.015G057800	Q9FZ86_ARATH At1g18650 OS=Arabidopsis thaliana GN=F25I16.1 PE=2 SV=1	NA	1.1843	4.24e-07	﹣	﹣	﹣	﹣	﹣	﹣
Potri.015G057300	Q9SD82_ARATH RPA70-kDa subunit B OS=Arabidopsis thaliana GN=F13G24.220 PE=4 SV=1	Single-stranded DNA-binding replication protein A (RPA), large (70 kD) subunit and related ssDNA-binding proteins	1.08539	1.56e-07	GO:0003677	DNA binding	GO:0006259	DNA metabolic process	GO:0005634	nucleus
Potri.004G235400	ABAH1_ARATH Abscisic acid 8'-hydroxylase 1 OS=Arabidopsis thaliana GN=CYP707A1 PE=2 SV=1	Cytochrome P450 CYP4/CYP19/CYP26 subfamilies	-1.6444	2.67e-07	﹣	﹣	﹣	﹣	﹣	﹣
Potri.019G104700	E1BL83_BOVIN Uncharacterized protein OS=Bos taurus GN=Bt.55206 PE=4 SV=1	NA	1.41449	9.03e-08	﹣	﹣	﹣	﹣	﹣	﹣
Potri.017G116100	Q5BPW2_ARATH Uncharacterized protein OS=Arabidopsis thaliana GN=At1g67035 PE=4 SV=1	NA	1.0352	0.00126724	﹣	﹣	﹣	﹣	﹣	﹣
Potri.013G125300	C82G1_ARATH Cytochrome P450 82G1 OS=Arabidopsis thaliana GN=CYP82G1 PE=1 SV=1	Cytochrome P450 CYP2 subfamily	1.26651	1.67e-05	﹣	﹣	﹣	﹣	﹣	﹣
Potri.017G002200	O80569_ARATH Putative uncharacterized protein At2g43990 OS=Arabidopsis thaliana GN=At2g43990 PE=2 SV=1	Chitinase	1.33003	0.00080138	﹣	﹣	﹣	﹣	﹣	﹣
Potri.001G043100	DNAJ8_ARATH Chaperone protein dnaJ 8, chloroplastic OS=Arabidopsis thaliana GN=ATJ8 PE=2 SV=1	Molecular chaperone (DnaJ superfamily)	1.06912	1.99e-07	GO:0005488	binding	﹣	﹣	﹣	﹣
Potri.T115400	C71B6_ARATH Cytochrome P450 71B6 OS=Arabidopsis thaliana GN=CYP71B6 PE=2 SV=1	Cytochrome P450 CYP2 subfamily	-1.12849	0.000137147	﹣	﹣	﹣	﹣	﹣	﹣
Potri.012G114100	Q8EJJ6_SHEON DNA helicase II OS=Shewanella oneidensis GN=uvrD PE=4 SV=1	3'-5' DNA helicase	1.83689	5.78e-05	GO:0003677	DNA binding	GO:0006259	DNA metabolic process	﹣	﹣
					GO:0004003	ATP-dependent DNA helicase activity	﹣	﹣	﹣	﹣
					GO:0047429	nucleoside-triphosphate diphosphatase activity	﹣	﹣	﹣	﹣
					GO:0000810	diacylglycerol pyrophosphate phosphatase activity	﹣	﹣	﹣	﹣
					GO:0004787	thiamine-pyrophosphatase activity	﹣	﹣	﹣	﹣
					GO:0008758	UDP-2,3-diacylglucosamine hydrolase activity	﹣	﹣	﹣	﹣
					GO:0019176	dihydroneopterin monophosphate phosphatase activity	﹣	﹣	﹣	﹣
					GO:0019177	dihydroneopterin triphosphate pyrophosphohydrolase activity	﹣	﹣	﹣	﹣
					GO:0008796	bis(5'-nucleosyl)-tetraphosphatase activity	﹣	﹣	﹣	﹣
					GO:0008094	DNA-dependent ATPase activity	﹣	﹣	﹣	﹣
Potri.017G122800	SINL1_ARATH E3 ubiquitin-protein ligase SINA-like 1 OS=Arabidopsis thaliana GN=At1g66610 PE=2 SV=1	Zn finger protein	1.03241	0.00160856	﹣	﹣	GO:0007275	multicellular organismal development	GO:0005634	nucleus
Potri.019G008300	GDL15_ARATH GDSL esterase/lipase At1g29670 OS=Arabidopsis thaliana GN=At1g29670 PE=2 SV=1	NA	1.79238	2.9e-07	﹣	﹣	﹣	﹣	﹣	﹣
Potri.015G081400		NA	1.18085	0.000424413	﹣	﹣	﹣	﹣	﹣	﹣
Potri.014G060000	SKA1_ARATH Spindle and kinetochore-associated protein 1 homolog OS=Arabidopsis thaliana GN=At3g60660 PE=2 SV=1	Uncharacterized conserved protein	2.284	6.56e-05	﹣	﹣	﹣	﹣	﹣	﹣
Potri.005G104100	FB72_ARATH Putative F-box protein At1g65770 OS=Arabidopsis thaliana GN=At1g65770 PE=4 SV=1	NA	3.67102	1.42e-06	﹣	﹣	﹣	﹣	﹣	﹣
Potri.006G105300	WRK55_ARATH WRKY transcription factor 55 OS=Arabidopsis thaliana GN=WRKY55 PE=2 SV=1	NA	2.16986	0.000380806	GO:0003677	DNA binding	﹣	﹣	﹣	﹣
Potri.001G248700	LAC4_ARATH Laccase-4 OS=Arabidopsis thaliana GN=IRX12 PE=2 SV=2	Multicopper oxidases	-1.24799	0.00122867	GO:0005488	binding	﹣	﹣	﹣	﹣
Potri.001G317600	SPSA3_ARATH Probable sucrose-phosphate synthase 3 OS=Arabidopsis thaliana GN=SPS3 PE=2 SV=1	Glycosyltransferase	-1.0709	1.51e-05	GO:0035251	UDP-glucosyltransferase activity	﹣	﹣	﹣	﹣
Potri.002G057000	Q8RX34_ARATH Putative uncharacterized protein At1g06660 OS=Arabidopsis thaliana GN=At1g06660 PE=2 SV=1	NA	1.78063	4.63e-09	﹣	﹣	﹣	﹣	﹣	﹣
Potri.002G087600	Q84VX4_ARATH At1g77720 OS=Arabidopsis thaliana GN=PPK1 PE=2 SV=1	Dual specificity; serine/threonine and tyrosine kinase	1.02146	0.00060029	GO:0004691	cAMP-dependent protein kinase activity	﹣	﹣	﹣	﹣
					GO:0008603	cAMP-dependent protein kinase regulator activity	﹣	﹣	﹣	﹣
Potri.002G178300	Q9FM84_ARATH FAD-dependent oxidoreductase-like protein OS=Arabidopsis thaliana GN=At5g56470 PE=4 SV=1	D-arabinono-1, 4-lactone oxidase	1.44641	2.77e-05	﹣	﹣	﹣	﹣	﹣	﹣
Potri.004G040600	Q93V62_ARATH AT4g27450/F27G19_50 OS=Arabidopsis thaliana GN=At4g27450 PE=1 SV=1	NA	1.08318	1.38e-07	﹣	﹣	﹣	﹣	﹣	﹣
Potri.004G134000	DNMT1_ARATH DNA (cytosine-5)-methyltransferase 1 OS=Arabidopsis thaliana GN=DMT1 PE=1 SV=1	C-5 cytosine-specific DNA methylase	1.45886	1.72e-10	GO:0003677	DNA binding	GO:0006259	DNA metabolic process	﹣	﹣
					GO:0003886	DNA (cytosine-5-)-methyltransferase activity	GO:0006306	DNA methylation	﹣	﹣
Potri.006G103300	Q0WML1_ARATH Putative uncharacterized protein OS=Arabidopsis thaliana GN=At3g08943 PE=2 SV=1	Karyopherin (importin) beta 1	1.6874	6.6e-12	﹣	﹣	﹣	﹣	GO:0005634	nucleus
Potri.006G105300	WRK13_ARATH Probable WRKY transcription factor 13 OS=Arabidopsis thaliana GN=WRKY13 PE=2 SV=1	NA	1.58047	3.94e-06	GO:0003677	DNA binding	﹣	﹣	﹣	﹣
Potri.006G177500	WAX2_ARATH Protein WAX2 OS=Arabidopsis thaliana GN=WAX2 PE=1 SV=1	Corticosteroid 11-beta-dehydrogenase and related short chain-type dehydrogenases	-1.14841	4.95e-05	GO:0003677	DNA binding	GO:0006259	DNA metabolic process	﹣	﹣
					﹣	﹣	GO:0006306	DNA methylation	﹣	﹣
Potri.006G218200	ERF16_ARATH Ethylene-responsive transcription factor ERF016 OS=Arabidopsis thaliana GN=ERF016 PE=2 SV=1	NA	2.7483	0.000396946	﹣	﹣	﹣	﹣	GO:0005634	nucleus
Potri.006G218300	O64649_ARATH Putative uncharacterized protein At2g45700 OS=Arabidopsis thaliana GN=At2g45700 PE=2 SV=1	Predicted hydrolase involved in interstrand cross-link repair	1.23561	6.13e-05	﹣	﹣	﹣	﹣	﹣	﹣
Potri.004G162400	ALFC2_ARATH Probable fructose-bisphosphate aldolase 2, chloroplastic OS=Arabidopsis thaliana GN=FBA2 PE=1 SV=2	Fructose-biphosphate aldolase	-1.02654	2.69e-06	GO:0004332	fructose-bisphosphate aldolase activity	﹣	﹣	﹣	﹣
Potri.009G104100	CXE7_ARATH Probable carboxylesterase 7 OS=Arabidopsis thaliana GN=CXE7 PE=2 SV=1	Arylacetamide deacetylase	-1.26936	0.000427386	GO:0018731	1-oxa-2-oxocycloheptane lactonase activity	﹣	﹣	﹣	﹣
					GO:0018732	sulfolactone hydrolase activity	﹣	﹣	﹣	﹣
					GO:0018733	3,4-dihydrocoumarin hydrolase activity	﹣	﹣	﹣	﹣
					GO:0018734	butyrolactone hydrolase activity	﹣	﹣	﹣	﹣
Potri.009G066600	CCB14_ARATH Cyclin-B1-4 OS=Arabidopsis thaliana GN=CYCB1-4 PE=2 SV=1	Cyclin B and related kinase-activating proteins	1.4963	0.000102618	﹣	﹣	﹣	﹣	GO:0005634	nucleus
Potri.010G109600	Q43386_ARATH AT1G14900 protein OS=Arabidopsis thaliana GN=HMGA PE=2 SV=1	Serine/threonine protein kinase	1.66183	2.63e-13	GO:0003677	DNA binding	GO:0006259	DNA metabolic process	GO:0005634	nucleus
					﹣	﹣	GO:0051276	chromosome organization	GO:0005694	chromosome
					﹣	﹣	GO:0006323	DNA packaging	﹣	﹣
Potri.012G031800	BH096_ARATH Transcription factor bHLH96 OS=Arabidopsis thaliana GN=BHLH96 PE=2 SV=1	Upstream transcription factor 2/L-myc-2 protein	2.88978	3.35e-05	﹣	﹣	﹣	﹣	﹣	﹣
Potri.013G017500	Q058K5_ARATH At3g05480 OS=Arabidopsis thaliana GN=RAD9 PE=2 SV=1	Checkpoint 9-1-1 complex, RAD9 component	1.17449	7.45e-05	﹣	﹣	GO:0006259	DNA metabolic process	﹣	﹣
Potri.013G154000	Q5PP19_ARATH At5g45275 OS=Arabidopsis thaliana GN=At5g45275 PE=2 SV=1	NA	-1.27682	6.87e-06	﹣	﹣	﹣	﹣	﹣	﹣
Potri.019G033900	Q5XVI1_ARATH ARM repeat-containing protein OS=Arabidopsis thaliana GN=At1g54385 PE=2 SV=1	NA	1.4843	2.06e-05	﹣	﹣	﹣	﹣	﹣	﹣
Potri.019G126800	Q9LYM0_ARATH At3g56220 OS=Arabidopsis thaliana GN=F18O21_180 PE=2 SV=1	NA	-1.03842	8.92e-06	﹣	﹣	﹣	﹣	﹣	﹣
Potri.013G119600	KCS21_ARATH 3-ketoacyl-CoA synthase 21 OS=Arabidopsis thaliana GN=KCS21 PE=2 SV=1	NA	-1.15855	3.05e-06	﹣	﹣	﹣	﹣	﹣	﹣
Potri.004G234900	FAO4A_ARATH Long-chain-alcohol oxidase FAO4A OS=Arabidopsis thaliana GN=FAO4A PE=2 SV=2	NA	2.81226	2.1e-09	﹣	﹣	﹣	﹣	﹣	﹣
Potri.019G069300	GUN9_ARATH Endoglucanase 9 OS=Arabidopsis thaliana GN=CEL3 PE=1 SV=1	NA	1.68927	3.28e-06	GO:0008810	cellulase activity	﹣	﹣	﹣	﹣
Potri.005G019800	RQL1_ARATH ATP-dependent DNA helicase Q-like 1 OS=Arabidopsis thaliana GN=RECQL1 PE=2 SV=1	ATP-dependent DNA helicase	1.71848	4.35e-05	GO:0047429	nucleoside-triphosphate diphosphatase activity	GO:0006259	DNA metabolic process	﹣	﹣
					GO:0000810	diacylglycerol pyrophosphate phosphatase activity	﹣	﹣	﹣	﹣
					GO:0004787	thiamine-pyrophosphatase activity	﹣	﹣	﹣	﹣
					GO:0008758	UDP-2,3-diacylglucosamine hydrolase activity	﹣	﹣	﹣	﹣
					GO:0019176	dihydroneopterin monophosphate phosphatase activity	﹣	﹣	﹣	﹣
					GO:0019177	dihydroneopterin triphosphate pyrophosphohydrolase activity	﹣	﹣	﹣	﹣
					GO:0008796	bis(5'-nucleosyl)-tetraphosphatase activity	﹣	﹣	﹣	﹣
Potri.011G103100	Q9LUC1_ARATH Putative uncharacterized protein At3g14740 OS=Arabidopsis thaliana GN=At3g14740 PE=2 SV=1	PHD finger protein BR140/LIN-49	1.62207	4.27e-06	GO:0003677	DNA binding	﹣	﹣	﹣	﹣
Potri.011G060300	U79B3_ARATH UDP-glycosyltransferase 79B3 OS=Arabidopsis thaliana GN=UGT79B3 PE=2 SV=1	UDP-glucuronosyl and UDP-glucosyl transferase	1.08074	0.000480105	﹣	﹣	﹣	﹣	﹣	﹣
Potri.004G142400.	CXE7_ARATH Probable carboxylesterase 7 OS=Arabidopsis thaliana GN=CXE7 PE=2 SV=1	Arylacetamide deacetylase	-1.36154	0.000107437	GO:0018731	1-oxa-2-oxocycloheptane lactonase activity	﹣	﹣	﹣	﹣
					GO:0018732	sulfolactone hydrolase activity	﹣	﹣	﹣	﹣
					GO:0018733	3,4-dihydrocoumarin hydrolase activity	﹣	﹣	﹣	﹣
					GO:0018734	butyrolactone hydrolase activity	﹣	﹣	﹣	﹣
Potri.005G112100	Q9SD20_ARATH At3g51280 OS=Arabidopsis thaliana GN=F24M12.320 PE=2 SV=1	NA	1.33705	3.61e-06	﹣	﹣	﹣	﹣	﹣	﹣
Potri.001G050600	Q9MAS6_ARATH F13M7.24 protein OS=Arabidopsis thaliana GN=F13M7.24 PE=4 SV=1	NA	-1.43227	7.66e-08	﹣	﹣	﹣	﹣	﹣	﹣
Potri.008G047500	H4_ARATH Histone H4 OS=Arabidopsis thaliana GN=At1g07660 PE=1 SV=2	Histone H4	1.27417	5.11e-10	GO:0003677	DNA binding	GO:0006259	DNA metabolic process	GO:0005634	nucleus
					﹣	﹣	GO:0051276	chromosome organization	GO:0005694	chromosome
					﹣	﹣	GO:0006323	DNA packaging	﹣	﹣
Potri.017G094200	Q9SGB0_ARATH F1C9.9 protein OS=Arabidopsis thaliana GN=F1C9.9 PE=4 SV=1	NA	1.65679	1.6e-10	﹣	﹣	﹣	﹣	﹣	﹣
Potri.001G098000	MAKR5_ARATH Probable membrane-associated kinase regulator 5 OS=Arabidopsis thaliana GN=MAKR5 PE=2 SV=1	HMG box-containing protein	1.45428	0.000144124	GO:0005509	calcium ion binding	﹣	﹣	﹣	﹣
Potri.001G209300	BABL_ARATH Basic blue protein OS=Arabidopsis thaliana GN=At2g02850 PE=1 SV=2	NA	1.31904	9.21e-05	GO:0005488	binding	﹣	﹣	﹣	﹣
Potri.001G254500	UBC20_ARATH Ubiquitin-conjugating enzyme E2 20 OS=Arabidopsis thaliana GN=UBC20 PE=2 SV=1	Ubiquitin-protein ligase	1.25271	1.8e-07	﹣	﹣	﹣	﹣	﹣	﹣
Potri.001G339500	PLY18_ARATH Probable pectate lyase 18 OS=Arabidopsis thaliana GN=At4g24780 PE=2 SV=2	NA	1.5234	5.41e-07	GO:0030570	pectate lyase activity	﹣	﹣	﹣	﹣
Potri.001G336300	Q9S7G8_ARATH F28J7.4 protein OS=Arabidopsis thaliana GN=F28J7.4 PE=4 SV=1	FOG: Immunoglobin and related proteins	1.17301	1.02e-06	﹣	﹣	﹣	﹣	﹣	﹣
Potri.001G287800	O23544_ARATH Putative uncharacterized protein AT4g17000 OS=Arabidopsis thaliana GN=dl4530c PE=4 SV=1	Chromatin-associated protein Dek and related proteins, contains SAP DNA binding domain	1.16325	0.000215159	﹣	﹣	﹣	﹣	﹣	﹣
Potri.002G003400	CKB22_ARATH Cyclin-dependent kinase B2-2 OS=Arabidopsis thaliana GN=CDKB2-2 PE=1 SV=2	Protein kinase PCTAIRE and related kinases	1.9024	2.22e-10	GO:0005488	binding	﹣	﹣	﹣	﹣
Potri.002G106100	Q8GS71_ARATH Kinesin family member 4/7/21/27 OS=Arabidopsis thaliana GN=FRA1 PE=2 SV=1	Kinesin-like protein	1.19204	4.59e-05	﹣	﹣	﹣	﹣	﹣	﹣
Potri.002G159100	Q6AWV5_ARATH At4g00525 OS=Arabidopsis thaliana GN=At4g00525 PE=2 SV=1	NA	1.4752	0.00058471	﹣	﹣	﹣	﹣	﹣	﹣
Potri.002G168200	JAR1_ARATH Jasmonic acid-amido synthetase JAR1 OS=Arabidopsis thaliana GN=JAR1 PE=1 SV=2	NA	-1.07894	0.000172237	﹣	﹣	﹣	﹣	﹣	﹣
Potri.002G202400	GUN17_ARATH Endoglucanase 17 OS=Arabidopsis thaliana GN=At4g02290 PE=2 SV=1	NA	2.0405	1.33e-09	GO:0008810	cellulase activity	﹣	﹣	﹣	﹣
Potri.002G261900	DUT_ARATH Deoxyuridine 5'-triphosphate nucleotidohydrolase OS=Arabidopsis thaliana GN=DUT PE=1 SV=1	dUTPase	1.31647	2.1e-10	GO:0047429	nucleoside-triphosphate diphosphatase activity	﹣	﹣	﹣	﹣
Potri.007G056900	OPT7_ARATH Oligopeptide transporter 7 OS=Arabidopsis thaliana GN=OPT7 PE=2 SV=1	Sexual differentiation process protein ISP4	-1.41524	1.06e-08	﹣	﹣	﹣	﹣	﹣	﹣
Potri.003G138000	HMGB6_ARATH High mobility group B protein 6 OS=Arabidopsis thaliana GN=HMGB6 PE=2 SV=1	HMG box-containing protein	1.3113	3.45e-07	GO:0003677	DNA binding	﹣	﹣	﹣	﹣
Potri.003G148100		Ubiquitin and ubiquitin-like proteins	1.40055	2.75e-08	﹣	﹣	﹣	﹣	﹣	﹣
Potri.003G162400	ORTH2_ARATH E3 ubiquitin-protein ligase ORTHRUS 2 OS=Arabidopsis thaliana GN=ORTH2 PE=1 SV=1	Predicted E3 ubiquitin ligase	1.06904	1.71e-06	GO:0003677	DNA binding	﹣	﹣	﹣	﹣
Potri.004G031600	ATK1_ARATH Kinesin-1 OS=Arabidopsis thaliana GN=ATK1 PE=2 SV=1	Kinesin (KAR3 subfamily)	1.38737	4.97e-10	GO:0003777	microtubule motor activity	GO:0007018	microtubule-based movement	GO:0005875	microtubule associated complex
Potri.004G047600	ERF78_ARATH Ethylene-responsive transcription factor 4 OS=Arabidopsis thaliana GN=ERF4 PE=1 SV=1	NA	1.16823	2.84e-06	﹣	﹣	﹣	﹣	GO:0005634	nucleus
Potri.004G105600	Q9LFT0_ARATH Protein trichome birefringence-like 19 OS=Arabidopsis thaliana GN=F1N13_40 PE=4 SV=1	NA	-1.13832	0.000468112	﹣	﹣	﹣	﹣	﹣	﹣
Potri.004G172800	LAX2_ARATH Auxin transporter-like protein 2 OS=Arabidopsis thaliana GN=LAX2 PE=2 SV=1	Amino acid transporters	1.16679	1.18e-05	﹣	﹣	﹣	﹣	﹣	﹣
Potri.004G182100	CHIB_ARATH Basic endochitinase B OS=Arabidopsis thaliana GN=CHI-B PE=1 SV=3	Predicted chitinase	1.27425	4.1e-09	GO:0008843	endochitinase activity	﹣	﹣	﹣	﹣
Potri.005G083700	A2RVJ8_ARATH At5g10010 OS=Arabidopsis thaliana GN=At5g10010 PE=2 SV=1	NA	1.11315	3.57e-06	﹣	﹣	﹣	﹣	﹣	﹣
Potri.005G165400		NA	1.05766	0.000438494	﹣	﹣	﹣	﹣	﹣	﹣
Potri.005G216600	H2AV1_ARATH Histone H2A variant 1 OS=Arabidopsis thaliana GN=H2AV PE=1 SV=1	Histone 2A	1.08021	1.66e-07	GO:0003677	DNA binding	GO:0006259	DNA metabolic process	GO:0005634	nucleus
					﹣	﹣	GO:0051276	chromosome organization	GO:0005694	chromosome
					﹣	﹣	GO:0006323	DNA packaging	﹣	﹣
Potri.006G008000	Q94JV9_ARATH AT4g15140/dl3615c OS=Arabidopsis thaliana GN=At4g15140 PE=2 SV=1	NA	1.17725	9.76e-06	﹣	﹣	﹣	﹣	﹣	﹣
Potri.006G068200	Q9SSC6_ARATH F18B13.21 protein OS=Arabidopsis thaliana GN=F18B13.21 PE=2 SV=1	NA	-1.07005	1.9e-07	﹣	﹣	﹣	﹣	﹣	﹣
Potri.006G179300	EGC2_ARATH EG45-like domain containing protein 2 OS=Arabidopsis thaliana GN=EGC2 PE=2 SV=2	NA	1.33085	0.000303927	GO:0003677	DNA binding	﹣	﹣	﹣	﹣
Potri.006G232700	P2C72_ARATH Probable protein phosphatase 2C 72 OS=Arabidopsis thaliana GN=At5g26010 PE=2 SV=2	Serine/threonine protein phosphatase	2.35692	9.46e-09	GO:0016787	hydrolase activity	﹣	﹣	﹣	﹣
Potri.006G235000	AUR1_ARATH Serine/threonine-protein kinase Aurora-1 OS=Arabidopsis thaliana GN=AUR1 PE=2 SV=1	Serine/threonine protein kinase	1.25063	5.51e-08	GO:0004691	cAMP-dependent protein kinase activity	﹣	﹣	﹣	﹣
					GO:0008603	cAMP-dependent protein kinase regulator activity	﹣	﹣	﹣	﹣
Potri.007G000900	HMGB7_ARATH High mobility group B protein 7 OS=Arabidopsis thaliana GN=HMGB7 PE=1 SV=1	HMG box-containing protein	1.31988	1.38e-10	GO:0003677	DNA binding	﹣	﹣	﹣	﹣
Potri.008G057500	FZR3_ARATH Protein FIZZY-RELATED 3 OS=Arabidopsis thaliana GN=FZR3 PE=1 SV=1	Anaphase promoting complex, Cdc20, Cdh1, and Ama1 subunits	1.32067	2.39e-06	﹣	﹣	﹣	﹣	﹣	﹣
Potri.008G061800	Q8LBY9_ARATH At5g05960 OS=Arabidopsis thaliana GN=At5g05960 PE=4 SV=1	NA	1.23447	0.00113068	﹣	﹣	﹣	﹣	﹣	﹣
Potri.010G042000	O22693_ARATH At1g60470 OS=Arabidopsis thaliana GN=F8A5.2 PE=2 SV=1	Glycosyl transferase, family 8 - glycogenin	-1.31095	7.22e-07	GO:0035251	UDP-glucosyltransferase activity	﹣	﹣	﹣	﹣
Potri.010G092000	M3K3_ARATH Mitogen-activated protein kinase kinase kinase 3 OS=Arabidopsis thaliana GN=ANP3 PE=1 SV=1	MEKK and related serine/threonine protein kinases	1.11975	0.000122338	GO:0005488	binding	﹣	﹣	﹣	﹣
Potri.010G097400	Q8GW91_ARATH At3g02820 OS=Arabidopsis thaliana GN=At3g02820/F13E7_24 PE=2 SV=1	Meiotic chromosome segregation protein	1.38734	3.17e-07	GO:0005488	binding	﹣	﹣	﹣	﹣
Potri.010G111000	MLP34_ARATH MLP-like protein 34 OS=Arabidopsis thaliana GN=MLP34 PE=2 SV=1	NA	1.18746	2.63e-08	﹣	﹣	﹣	﹣	﹣	﹣	AAD32889.1 OS=Arabidopsis thaliana GN=At3g17350 PE=4 SV=1
Potri.010G152900	Q9LUT6_ARATH Gb	NA	2.08237	0.000690738	﹣	﹣	﹣	﹣	﹣	﹣
Potri.010G196400	Q84WZ4_ARATH Putative uncharacterized protein At2g39855/T5I7.3 OS=Arabidopsis thaliana GN=At2g39855/T5I7.3 PE=2 SV=1	NA	-1.39954	0.00104553	﹣	﹣	﹣	﹣	﹣	﹣
Potri.011G031200	ATK1_ARATH Kinesin-1 OS=Arabidopsis thaliana GN=ATK1 PE=2 SV=1	Kinesin (KAR3 subfamily)	1.64909	7.57e-13	GO:0003777	microtubule motor activity	GO:0007018	microtubule-based movement	GO:0005875	microtubule associated complex
Potri.012G071100	Q8GX94_ARATH Leucine-rich repeat protein kinase-like protein OS=Arabidopsis thaliana GN=At5g62710/MQB2_10 PE=2 SV=1	Serine/threonine protein kinase	1.86305	1e-10	GO:0005488	binding	﹣	﹣	﹣	﹣
Potri.015G083200	FRO8_ARATH Ferric reduction oxidase 8, mitochondrial OS=Arabidopsis thaliana GN=FRO8 PE=2 SV=1	Ferric reductase, NADH/NADPH oxidase and related proteins	-1.76266	0.00014552	﹣	﹣	﹣	﹣	﹣	﹣
Potri.T135500	CCU41_ARATH Cyclin-U4-1 OS=Arabidopsis thaliana GN=CYCU4-1 PE=1 SV=1	Cyclin	-1.31555	4.89e-05	﹣	﹣	﹣	﹣	﹣	﹣
Potri.016G006600	B3H4U8_ARATH Heavy-metal-associated domain--containing protein OS=Arabidopsis thaliana GN=At5g50740 PE=4 SV=1	Copper chaperone	1.04402	3.22e-07	GO:0005488	binding	﹣	﹣	﹣	﹣
Potri.016G035900	FB121_ARATH F-box protein At2g32560 OS=Arabidopsis thaliana GN=At2g32560 PE=2 SV=1	NA	1.12772	0.0009538	﹣	﹣	﹣	﹣	﹣	﹣
Potri.016G065600	Q8GXI8_ARATH AT3G54750 protein OS=Arabidopsis thaliana GN=At3g54750/T5N23_110 PE=2 SV=1	Uncharacterized conserved protein	1.25282	4.29e-06	﹣	﹣	﹣	﹣	﹣	﹣
Potri.016G122400	Q67XT3_ARATH Putative uncharacterized protein At3g08880 OS=Arabidopsis thaliana GN=At3g08880 PE=2 SV=1	NA	1.39651	2.8e-07	﹣	﹣	﹣	﹣	﹣	﹣
Potri.017G083000	GASA4_ARATH Gibberellin-regulated protein 4 OS=Arabidopsis thaliana GN=GASA4 PE=1 SV=2	NA	1.08731	0.000487285	﹣	﹣	﹣	﹣	﹣	﹣
Potri.018G083400	RAC7_ARATH Rac-like GTP-binding protein ARAC7 OS=Arabidopsis thaliana GN=ARAC7 PE=1 SV=1	Ras-related small GTPase, Rho type	1.09346	1.72e-06	GO:0005488	binding	﹣	﹣	﹣	﹣
Potri.018G114600		NA	1.23639	5.83e-06	﹣	﹣	﹣	﹣	﹣	﹣
Potri.018G142700	ADHL1_ARATH Alcohol dehydrogenase-like 1 OS=Arabidopsis thaliana GN=At1g22430 PE=2 SV=1	Alcohol dehydrogenase, class III	1.73396	0.00159006	GO:0005488	binding	﹣	﹣	﹣	﹣
Potri.019G040000	Q8VXX4_ARATH Putative replication factor C OS=Arabidopsis thaliana GN=EMB2775 PE=2 SV=1	Replication factor C, subunit RFC3	1.01905	1.5e-05	GO:0003677	DNA binding	GO:0006259	DNA metabolic process	GO:0005694	chromosome
					GO:0003887	DNA-directed DNA polymerase activity	﹣	﹣	﹣	﹣
Potri.001G140500	Q9SSC6_ARATH F18B13.21 protein OS=Arabidopsis thaliana GN=F18B13.21 PE=2 SV=1	TPR repeat-containing protein	-1.05528	2.96e-07	﹣	﹣	GO:0006259	DNA metabolic process	﹣	﹣
Potri.001G125000	SMC21_ARATH Structural maintenance of chromosomes protein 2-1 OS=Arabidopsis thaliana GN=SMC2-1 PE=2 SV=2	Structural maintenance of chromosome protein 2 (chromosome condensation complex Condensin, subunit E)	1.50857	1.34e-10	﹣	﹣	GO:0051276	chromosome organization	GO:0005694	chromosome
Potri.005G108900	PER64_ARATH Peroxidase 64 OS=Arabidopsis thaliana GN=PER64 PE=1 SV=1	NA	-1.11304	1.37e-06	﹣	﹣	﹣	﹣	﹣	﹣
Potri.017G027900		Prenylated rab acceptor 1	1.25905	0.00113839	﹣	﹣	﹣	﹣	﹣	﹣
Potri.005G040800	H2AXB_ARATH Probable histone H2AXb OS=Arabidopsis thaliana GN=At1g54690 PE=1 SV=1	Histone 2A	1.54501	6.82e-14	GO:0003677	DNA binding	GO:0006259	DNA metabolic process	GO:0005634	nucleus
					﹣	﹣	GO:0051276	chromosome organization	GO:0005694	chromosome
					﹣	﹣	GO:0006323	DNA packaging	﹣	﹣
Potri.008G212500	ML423_ARATH MLP-like protein 423 OS=Arabidopsis thaliana GN=MLP423 PE=1 SV=1	NA	1.06237	0.000537139	﹣	﹣	﹣	﹣	﹣	﹣
Potri.001G200800	HTH_ARATH Protein HOTHEAD OS=Arabidopsis thaliana GN=HTH PE=1 SV=1	Glucose dehydrogenase/choline dehydrogenase/mandelonitrile lyase (GMC oxidoreductase family)	1.34424	8.78e-11	GO:0004344	glucose dehydrogenase activity	﹣	﹣	﹣	﹣
Potri.003G092400	UBP21_ARATH Ubiquitin carboxyl-terminal hydrolase 21 OS=Arabidopsis thaliana GN=UBP21 PE=2 SV=1	Ubiquitin carboxyl-terminal hydrolase	1.29619	1.52e-09	GO:0016787	hydrolase activity	﹣	﹣	﹣	﹣
Potri.016G004400		Fibrillarin and related nucleolar RNA-binding proteins	1.39161	9.07e-07	﹣	﹣	﹣	﹣	﹣	﹣
Potri.001G163100	Q9LUL9_ARATH At3g14280 OS=Arabidopsis thaliana GN=At3g14280 PE=2 SV=1	NA	1.22261	0.00105014	﹣	﹣	﹣	﹣	﹣	﹣
Potri.008G207500	Q8VYF2_ARATH Putative uncharacterized protein At4g15790 OS=Arabidopsis thaliana GN=At4g15790 PE=2 SV=1	NA	1.12447	0.00046174	﹣	﹣	﹣	﹣	﹣	﹣
Potri.019G026900	Q9T0L5_ARATH EF-hand, calcium binding motif-containing protein OS=Arabidopsis thaliana GN=AT4g13440 PE=2 SV=1	Calmodulin and related proteins (EF-Hand superfamily)	1.12147	1.54e-05	GO:0005509	calcium ion binding	﹣	﹣	﹣	﹣
Potri.019G026900	Q9T0L5_ARATH EF-hand, calcium binding motif-containing protein OS=Arabidopsis thaliana GN=AT4g13440 PE=2 SV=1	Calmodulin and related proteins (EF-Hand superfamily)	1.26418	3.03e-07	GO:0005509	calcium ion binding	﹣	﹣	﹣	﹣
Potri.T130400	Q8W465_ARATH Putative uncharacterized protein At4g31360 OS=Arabidopsis thaliana GN=F8F16.180 PE=2 SV=1	Nuclear localization sequence binding protein	1.29659	2.6e-08	﹣	﹣	﹣	﹣	﹣	﹣
Potri.018G089300	GDL15_ARATH GDSL esterase/lipase At1g29670 OS=Arabidopsis thaliana GN=At1g29670 PE=2 SV=1	NA	1.18424	6.33e-05	﹣	﹣	﹣	﹣	﹣	﹣
Potri.008G225800	Q8LAB3_ARATH Putative uncharacterized protein OS=Arabidopsis thaliana GN=At4g15830 PE=2 SV=1	Uncharacterized conserved protein	1.13291	0.000456571	﹣	﹣	﹣	﹣	﹣	﹣
Potri.019G027000	Q9T0L5_ARATH EF-hand, calcium binding motif-containing protein OS=Arabidopsis thaliana GN=AT4g13440 PE=2 SV=1	NA	1.08427	0.000497308	GO:0005509	calcium ion binding	﹣	﹣	﹣	﹣
Potri.019G005600	GDL15_ARATH GDSL esterase/lipase At1g29670 OS=Arabidopsis thaliana GN=At1g29670 PE=2 SV=1	NA	1.844	0.00157225	﹣	﹣	﹣	﹣	﹣	﹣
Potri.001G073900		NA	-1.29018	6.89e-09	﹣	﹣	﹣	﹣	﹣	﹣
Potri.001G278400	ASNS_ARATH Asparagine synthetase [glutamine-hydrolyzing] OS=Arabidopsis thaliana GN=ASN1 PE=2 SV=2	Asparagine synthase (glutamine-hydrolyzing)	2.00491	0.000258145	﹣	﹣	GO:0044281	small molecule metabolic process	﹣	﹣
Potri.002G100600	HAT5_ARATH Homeobox-leucine zipper protein HAT5 OS=Arabidopsis thaliana GN=HAT5 PE=1 SV=1	Transcription factor HEX, contains HOX and HALZ domains	1.814	6.41e-05	GO:0003677	DNA binding	﹣	﹣	GO:0005634	nucleus
Potri.002G251200	Y5848_ARATH Uncharacterized protein At5g48480 OS=Arabidopsis thaliana GN=At5g48480 PE=1 SV=1	NA	1.00089	1.18e-06	﹣	﹣	﹣	﹣	﹣	﹣
Potri.004G031300	H2AXA_ARATH Probable histone H2AXa OS=Arabidopsis thaliana GN=At1g08880 PE=1 SV=1	Histone 2A	1.93158	0	GO:0003677	DNA binding	GO:0006259	DNA metabolic process	GO:0005634	nucleus
					﹣	﹣	GO:0051276	chromosome organization	GO:0005694	chromosome
					﹣	﹣	GO:0006323	DNA packaging	﹣	﹣
Potri.004G044000	Q93VW7_ARATH At1g53031 OS=Arabidopsis thaliana GN=At1g53035/F8L10.23 PE=2 SV=1	NA	1.23975	0.000589698	﹣	﹣	﹣	﹣	﹣	﹣
Potri.005G257500	CKB22_ARATH Cyclin-dependent kinase B2-2 OS=Arabidopsis thaliana GN=CDKB2-2 PE=1 SV=2	Protein kinase PCTAIRE and related kinases	1.14063	4.93e-07	GO:0005488	binding	﹣	﹣	﹣	﹣
Potri.005G258300	O22806_ARATH Checkpoint serine/threonine-protein kinase OS=Arabidopsis thaliana GN=BUBR1 PE=2 SV=2	Mitotic checkpoint serine/threonine protein kinase	1.11197	2.24e-05	﹣	﹣	﹣	﹣	﹣	﹣
Potri.005G259000	Q93V70_ARATH At1g21000/F9H16_1 OS=Arabidopsis thaliana GN=At1g21000 PE=2 SV=1	NA	-1.94679	0.00175763	﹣	﹣	﹣	﹣	﹣	﹣
Potri.006G040700	KIF11_DICDI Kinesin-related protein 11 OS=Dictyostelium discoideum GN=kif11 PE=3 SV=1	Kinesin-like protein	1.98485	4.78e-13	GO:0003777	microtubule motor activity	GO:0007018	microtubule-based movement	GO:0005875	microtubule associated complex
Potri.006G080500	AUR3_ARATH Serine/threonine-protein kinase Aurora-3 OS=Arabidopsis thaliana GN=AUR3 PE=2 SV=1	Serine/threonine protein kinase	1.06814	0.00027779	GO:0004691	cAMP-dependent protein kinase activity	﹣	﹣	﹣	﹣
					GO:0008603	cAMP-dependent protein kinase regulator activity	﹣	﹣	﹣	﹣
Potri.006G199200	Q8GXI8_ARATH AT3G54750 protein OS=Arabidopsis thaliana GN=At3g54750/T5N23_110 PE=2 SV=1	Uncharacterized conserved protein	1.36418	2.22e-06	﹣	﹣	﹣	﹣	﹣	﹣
Potri.006G210700	K125_ARATH Probable 125 kDa kinesin-related protein OS=Arabidopsis thaliana GN=At2g36200 PE=2 SV=2	Kinesin-like protein	1.6234	1.11e-12	GO:0003777	microtubule motor activity	GO:0007018	microtubule-based movement	GO:0005875	microtubule associated complex
Potri.007G015700	PME53_ARATH Probable pectinesterase 53 OS=Arabidopsis thaliana GN=PME53 PE=2 SV=1	NA	1.21925	5.28e-06	GO:0016787	hydrolase activity	﹣	﹣	﹣	﹣
Potri.008G121700	Q9C6L0_ARATH At1g25400 OS=Arabidopsis thaliana GN=F2J7.13 PE=2 SV=1	NA	1.73592	3.98e-08	﹣	﹣	﹣	﹣	﹣	﹣
Potri.009G140600	Q9C636_ARATH Putative uncharacterized protein At1g45688 OS=Arabidopsis thaliana GN=F2G19.25 PE=2 SV=1	NA	2.43859	3.23e-12	﹣	﹣	﹣	﹣	﹣	﹣
Potri.009G109800	Q9XIM7_ARATH At2g15970/F19G14.3 OS=Arabidopsis thaliana GN=COR413-PM1 PE=2 SV=1	NA	1.27704	9.84e-06	﹣	﹣	﹣	﹣	﹣	﹣
Potri.010G076800	H12_ARATH Histone H1.2 OS=Arabidopsis thaliana GN=At2g30620 PE=1 SV=1	Histone H1	1.59485	1.47e-14	GO:0003677	DNA binding	GO:0006259	DNA metabolic process	GO:0005634	nucleus
					﹣	﹣	GO:0051276	chromosome organization	GO:0005694	chromosome
					﹣	﹣	GO:0006323	DNA packaging	﹣	﹣
Potri.010G187900	C3H23_ARATH Zinc finger CCCH domain-containing protein 23 OS=Arabidopsis thaliana GN=At2g25900 PE=2 SV=1	CCCH-type Zn-finger protein	1.01461	3.97e-06	GO:0005488	binding	﹣	﹣	﹣	﹣
Potri.010G191300	HSPR2_ARATH Nematode resistance protein-like HSPRO2 OS=Arabidopsis thaliana GN=HSPRO2 PE=1 SV=1	NA	1.34497	1.78e-07	﹣	﹣	﹣	﹣	﹣	﹣
Potri.010G202100	FZR3_ARATH Protein FIZZY-RELATED 3 OS=Arabidopsis thaliana GN=FZR3 PE=1 SV=1	Anaphase promoting complex, Cdc20, Cdh1, and Ama1 subunits	1.05654	0.000101814	﹣	﹣	﹣	﹣	﹣	﹣
Potri.014G096200	WRK55_ARATH WRKY transcription factor 55 OS=Arabidopsis thaliana GN=WRKY55 PE=2 SV=1	NA	1.42392	3.22e-09	GO:0003677	DNA binding	﹣	﹣	﹣	﹣
Potri.016G113100	GPAT6_ARATH Glycerol-3-phosphate acyltransferase 6 OS=Arabidopsis thaliana GN=GPAT6 PE=1 SV=1	NA	-1.02301	3.25e-06	﹣	﹣	﹣	﹣	﹣	﹣
Potri.018G093000	H4_ARATH Histone H4 OS=Arabidopsis thaliana GN=At1g07660 PE=1 SV=2	Histone H4	1.41665	5.52e-12	GO:0003677	DNA binding	GO:0006259	DNA metabolic process	GO:0005634	nucleus
					﹣	﹣	GO:0051276	chromosome organization	GO:0005694	chromosome
					﹣	﹣	GO:0006323	DNA packaging	﹣	﹣
Potri.001G147500	DRP1E_ARATH Dynamin-related protein 1E OS=Arabidopsis thaliana GN=DRP1E PE=1 SV=1	Vacuolar sorting protein VPS1, dynamin, and related proteins	1.2669	2.76e-06	GO:0017111	nucleoside-triphosphatase activity	﹣	﹣	﹣	﹣
Potri.005G040700	H2AXA_ARATH Probable histone H2AXa OS=Arabidopsis thaliana GN=At1g08880 PE=1 SV=1	Histone 2A	1.80383	0	GO:0003677	DNA binding	GO:0006259	DNA metabolic process	GO:0005634	nucleus
					﹣	﹣	GO:0051276	chromosome organization	GO:0005694	chromosome
					﹣	﹣	GO:0006323	DNA packaging	﹣	﹣
Potri.019G013100	Q8L8A5_ARATH GRF1-interacting factor 1 OS=Arabidopsis thaliana GN=GIF1 PE=2 SV=1	Calcium-responsive transcription coactivator	1.5405	8.58e-10	﹣	﹣	﹣	﹣	﹣	﹣
