# Supplementary material for: Transcriptome sequencing of transgenic poplar (Populus × euramericana 'Guariento') expressing multiple resistance genes
Source: BMC Genet. 2014 Jun 20;15(Suppl 1):S7. doi: 10.1186/1471-2156-15-S1-S7 (PMC4118631; doi:10.1186/1471-2156-15-S1-S7)
Supplement: Additional file 3 — Table S2: List of KOG Functional categories for differentially expressed genes. [file 1471-2156-15-S1-S7-S3.xlsx]

## Sheet: sheet1
Additional file 3-Table S2: List of KOG Functional categories for differentially expressed genes.
Gene ID	locus	log2.fold_change.	p_value	kogid	kog annotation	Functional categories
Potri.001G009600	LG_I:628285-632684	1.2119	7.08e-09	KOG1911	Heterochromatin-associated protein HP1 and related CHROMO domain proteins	B		A	RNA processing and modification
Potri.001G016700	LG_I:2823042-2823593	1.86474	0	KOG1745	Histones H3 and H4	B		B	Chromatin structure and dynamics
Potri.001G016900	LG_I:2814913-2815665	1.72984	2.22e-16	KOG1745	Histones H3 and H4	B		C	Energy production and conversion
Potri.001G017100	LG_I:2799328-2802489	1.97421	3.08e-11	NA	NA			D	Cell cycle control, cell division, chromosome partitioning
Potri.001G032400	LG_I:1699983-1701058	1.10122	0.00145411	KOG1515	Arylacetamide deacetylase	V		E	Amino acid transport and metabolism
Potri.001G041400	LG_I:1191946-1196336	1.34682	1.5e-05	KOG2502	Tub family proteins	R		F	Nucleotide transport and metabolism
Potri.001G043100	scaffold_208:138726-140065	1.06912	1.99e-07	KOG0715	Molecular chaperone (DnaJ superfamily)	O		G	Carbohydrate transport and metabolism
Potri.001G050300	LG_I:3615811-3618842	1.29648	8.51e-05	KOG1969	DNA replication checkpoint protein CHL12/CTF18	D L		I	Lipid transport and metabolism
Potri.001G050600	LG_I:3634171-3636592	-1.43227	7.66e-08	NA	NA			J	Translation, ribosomal structure and biogenesis
Potri.001G053000	LG_I:3809181-3813986	1.18483	7.57e-06	NA	NA			K	Transcription
Potri.001G054700	LG_I:3912322-3914349	1.19483	0.000186657	KOG1605	TFIIF-interacting CTD phosphatase, including NLI-interacting factor (involved in RNA polymerase II regulation)	K		L	Replication, recombination and repair
Potri.001G056300	LG_I:4033551-4034739	1.29019	9.19e-06	NA	NA			M	Cell wall/membrane/envelope biogenesis
Potri.001G073900	LG_I:5328260-5330698	-1.29018	6.89e-09	NA	NA			O	Posttranslational modification, protein turnover, chaperones
Potri.001G093700	LG_I:6841318-6843651	1.29398	3.19e-09	KOG0381	HMG box-containing protein	R		P	Inorganic ion transport and metabolism
Potri.001G095600	LG_I:6998009-7003991	1.15631	2.16e-06	KOG0054	Multidrug resistance-associated protein/mitoxantrone resistance protein, ABC superfamily	Q		Q	Secondary metabolites biosynthesis, transport and catabolism
Potri.001G098000	LG_I:7191693-7193585	1.45428	0.000144124	KOG0381	HMG box-containing protein	R		R	General function prediction only
Potri.001G125000	scaffold_29:3464062-3471827	1.50857	1.34e-10	KOG0933	Structural maintenance of chromosome protein 2 (chromosome condensation complex Condensin, subunit E)	B D		S	Function unknown
Potri.001G140500	scaffold_29:2316257-2317751	-1.05528	2.96e-07	KOG1127	TPR repeat-containing protein	A		T	Signal transduction mechanisms
Potri.001G142000	scaffold_29:2176678-2181462	1.4337	1.28e-08	KOG1865	Ubiquitin carboxyl-terminal hydrolase	O		U	Intracellular trafficking, secretion, and vesicular transport
Potri.001G144300	scaffold_29:1924917-1927712	-1.25946	8.94e-07	NA	NA			V	Defense mechanisms
Potri.001G147500	scaffold_29:1657980-1664661	1.2669	2.76e-06	KOG0446	Vacuolar sorting protein VPS1, dynamin, and related proteins	R U		W	Extracellular structures
Potri.001G153100	LG_III:12274561-12277112	-1.28352	8.81e-08	KOG0773	Transcription factor MEIS1 and related HOX domain proteins	K		Y	Nuclear structure
Potri.001G154200	scaffold_399:135577-136877	1.84779	1.19e-10	NA	NA			Z	Cytoskeleton
Potri.001G155700	scaffold_29:707186-707450	-1.77834	4.87e-05	NA	NA
Potri.001G155900	LG_VI:15857491-15858239	1.36459	0.000223749	NA	NA
Potri.001G163100	scaffold_158:516876-517797	1.22261	0.00105014	NA	NA
Potri.001G164300	scaffold_158:409205-409790	-1.07702	0.000433647	NA	NA
Potri.001G177400	LG_III:6647823-6649949	1.09491	0.00178265	NA	NA
Potri.001G188700	LG_I:13951419-13951881	-1.17961	0.00141072	NA	NA
Potri.001G188900	scaffold_4891:573-1191	1.25013	0.000565827	NA	NA
Potri.001G190500	LG_I:14401326-14401887	2.94928	0.000863811	NA	NA
Potri.001G200800	scaffold_97:238373-242894	1.34424	8.78e-11	KOG1238	Glucose dehydrogenase/choline dehydrogenase/mandelonitrile lyase (GMC oxidoreductase family)	R
Potri.001G202100	scaffold_97:49691-51137	2.49319	0	KOG0619	FOG: Leucine rich repeat	R
Potri.001G209300	LG_I:11703063-11703802	1.31904	9.21e-05	NA	NA
Potri.001G226100	LG_I:10816300-10821220	-1.40533	2.96e-11	KOG0626	Beta-glucosidase, lactase phlorizinhydrolase, and related proteins	G
Potri.001G234600	LG_I:18135953-18137741	1.17975	1.55e-06	KOG2344	Exocyst component protein and related proteins	U
Potri.001G237600	LG_I:17937532-17938759	2.57778	0	NA	NA
Potri.001G242800	LG_I:17437725-17438238	1.73866	0.00106032	NA	NA
Potri.001G247700	LG_I:17069457-17071402	1.2813	5.04e-10	KOG1636	DNA polymerase delta processivity factor (proliferating cell nuclear antigen)	L
Potri.001G248700	LG_I:17019090-17023197	-1.24799	0.00122867	KOG1263	Multicopper oxidases	Q
Potri.001G249000	LG_I:16980897-16986609	-1.46118	0.000331016	KOG4023	Uncharacterized conserved protein	S
Potri.001G254500	LG_I:16447204-16449210	1.25271	1.8e-07	KOG0421	Ubiquitin-protein ligase	O
Potri.001G255100	LG_I:16399284-16401038	1.03435	9.68e-06	NA	NA
Potri.001G264000	LG_I:19137391-19144077	1.36809	2e-10	KOG0355	DNA topoisomerase type II	B
Potri.001G272000	LG_I:19806578-19808065	1.00357	0.000146016	KOG0653	Cyclin B and related kinase-activating proteins	D
Potri.001G278400	LG_I:20301381-20305325	2.00491	0.000258145	KOG0571	Asparagine synthase (glutamine-hydrolyzing)	E
Potri.001G287800	LG_I:27712993-27717329	1.16325	0.000215159	KOG2266	Chromatin-associated protein Dek and related proteins, contains SAP DNA binding domain	B
Potri.001G288900	LG_I:27636919-27638800	-1.17805	9.59e-06	NA	NA
Potri.001G296700	LG_I:27030985-27034060	1.3163	1.11e-06	KOG0946	ER-Golgi vesicle-tethering protein p115	U
Potri.001G297700	LG_I:26915250-26915888	1.04406	7.4e-07	NA	NA
Potri.001G314400	LG_I:25413400-25414153	-1.0243	0.000413666	NA	NA
Potri.001G317600	LG_I:25167160-25172722	-1.0709	1.51e-05	KOG0853	Glycosyltransferase	M
Potri.001G325800	LG_I:24441914-24442707	4.4948	1.94e-07	KOG1752	Glutaredoxin and related proteins	O
Potri.001G330000	LG_I:24048375-24054136	1.33413	0.00156809	KOG1829	Uncharacterized conserved protein, contains C1, PH and RUN domains	T
Potri.001G331200	LG_I:23941043-23943473	1.47481	6.03e-05	KOG0740	AAA+-type ATPase	O
Potri.001G331200	LG_I:23937682-23940523	1.34222	8.31e-05	KOG0740	AAA+-type ATPase	O
Potri.001G333600	LG_I:23708296-23709865	1.22834	7.13e-06	KOG0504	FOG: Ankyrin repeat	R
Potri.001G334900	LG_I:23316281-23318963	1.53873	5.72e-06	KOG3327	Thymidylate kinase/adenylate kinase	F
Potri.001G334900	LG_V:496774-497363	1.30386	6.84e-07	NA	NA
Potri.001G336300	LG_I:23183908-23187515	1.17301	1.02e-06	KOG4475	FOG: Immunoglobin and related proteins	P R
Potri.001G339500	LG_I:22771049-22773132	1.5234	5.41e-07	NA	NA
Potri.001G339600	LG_I:22768076-22768650	1.22292	0.00104709	KOG0477	DNA replication licensing factor, MCM2 component	L
Potri.001G345400	LG_I:21992097-21995194	1.24005	5.24e-05	KOG0321	WD40 repeat-containing protein L2DTL	S
Potri.001G350100	LG_I:21426877-21428026	2.01725	5.95e-05	NA	NA
Potri.001G358100	LG_I:28729737-28735323	1.4489	2.47e-10	KOG4362	Transcriptional regulator BRCA1	K L
Potri.001G367700	LG_I:29769303-29770358	1.50475	1.29e-12	KOG1216	von Willebrand factor and related coagulation proteins	V W
Potri.001G368200	LG_I:29877082-29884683	1.39139	4.19e-09	KOG4456	Inner centromere protein (INCENP), C-terminal domain	D
Potri.001G378400	LG_I:31167982-31169610	-1.43959	2.24e-05	KOG0143	Iron/ascorbate family oxidoreductases	Q R
Potri.001G380600	LG_I:31401019-31402018	1.24787	0.000111017	NA	NA
Potri.001G381000	LG_I:31420880-31422163	1.22026	0.000568998	KOG1379	Serine/threonine protein phosphatase	T
Potri.001G411800	scaffold_134:48746-49241	1.3981	8.32e-05	KOG0028	Ca2+-binding protein (centrin/caltractin), EF-Hand superfamily protein	D Z
Potri.001G411800	scaffold_2159:6254-6749	1.3981	8.32e-05	KOG0028	Ca2+-binding protein (centrin/caltractin), EF-Hand superfamily protein	D Z
Potri.001G415100	LG_XIII:7348775-7351628	-2.50287	0.00147255	NA	NA
Potri.001G415200	scaffold_1861:1-1132	1.09781	0.000425647	NA	NA
Potri.001G415800	LG_XIII:7444463-7447856	1.10779	0.000529051	KOG0946	ER-Golgi vesicle-tethering protein p115	U
Potri.001G442500	LG_I:32745556-32753589	1.19599	0.000312396	KOG3230	Vacuolar assembly/sorting protein DID4	U
Potri.001G448000	LG_I:33310066-33313178	1.88955	0.00118186	NA	NA
Potri.001G448300	LG_I:33400724-33401213	1.63387	1.36e-05	KOG2824	Glutaredoxin-related protein	O
Potri.001G448700	LG_I:33470604-33473370	1.14603	0.00103402	KOG0022	Alcohol dehydrogenase, class III	Q
Potri.001G450600	LG_I:33652381-33655346	1.08381	0.000707067	KOG4266	Subtilisin kexin isozyme-1/site 1 protease, subtilase superfamily	O
Potri.001G469600	LG_I:35248645-35248942	-1.07797	0.00103483	KOG0712	Molecular chaperone (DnaJ superfamily)	O
Potri.001G470200	LG_I:35288507-35290707	1.54951	3.44e-05	KOG1303	Amino acid transporters	E
Potri.001G470800	LG_I:35319607-35320506	1.57654	4.7e-08	NA	NA
Potri.002G001400	LG_II:93896-94702	1.91099	5.16e-06	KOG0027	Calmodulin and related proteins (EF-Hand superfamily)	T
Potri.002G002200	LG_II:148082-149481	-1.56965	0.00168988	NA	NA
Potri.002G002900	LG_II:176542-180002	1.30471	0.00101127	KOG1166	Mitotic checkpoint serine/threonine protein kinase	D
Potri.002G003400	LG_II:200162-202046	1.9024	2.22e-10	KOG0594	Protein kinase PCTAIRE and related kinases	R
Potri.002G007300	LG_II:388090-389113	2.12107	2.22e-15	NA	NA
Potri.002G008700	LG_II:472212-479852	1.51774	1.11e-08	KOG1132	Helicase of the DEAD superfamily	L
Potri.002G008700	scaffold_5977:88-1993	1.29479	0.00164257	KOG1132	Helicase of the DEAD superfamily	L
Potri.002G010000	LG_II:586107-587422	1.15291	0.000488645	KOG0653	Cyclin B and related kinase-activating proteins	D
Potri.002G019900	LG_II:1167243-1170487	1.5972	7.07e-06	KOG0619	FOG: Leucine rich repeat	R
Potri.002G022000	LG_II:1330398-1333423	1.40777	0.000280694	KOG1015	Transcription regulator XNP/ATRX, DEAD-box superfamily	K
Potri.002G031700	LG_II:2030756-2031164	1.65196	6.84e-05	NA	NA
Potri.002G032800	LG_II:2118487-2120063	2.27449	7.59e-14	KOG1603	Copper chaperone	P
Potri.002G040700	LG_II:2590538-2592214	-1.2872	9.8e-05	KOG0143	Iron/ascorbate family oxidoreductases	Q R
Potri.002G043300	LG_II:2770439-2771067	1.79505	1.22e-08	NA	NA
Potri.002G046400	LG_II:2958259-2960510	1.73615	0	KOG1757	Histone 2A	B
Potri.002G049400	LG_II:3204042-3208875	1.40628	2.46e-06	KOG0589	Serine/threonine protein kinase	R
Potri.002G052000	LG_II:3418241-3421271	2.05987	0.00173616	KOG3234	Acetyltransferase, (GNAT) family	R
Potri.002G057000	LG_II:3794664-3798668	1.78063	4.63e-09	NA	NA
Potri.002G066400	LG_II:4490091-4498919	1.15855	2.57e-06	KOG0613	Projectin/twitchin and related proteins	Z
Potri.002G070500	LG_II:4846440-4847676	1.30467	0.00021166	KOG0167	FOG: Armadillo/beta-catenin-like repeats	S
Potri.002G087600	LG_II:6177413-6181456	1.02146	0.00060029	KOG0596	Dual specificity; serine/threonine and tyrosine kinase	D
Potri.002G088600	LG_II:6287905-6292363	-1.16035	5.96e-08	KOG0535	Sulfite oxidase, molybdopterin-binding component	C
Potri.002G096200	LG_II:6904233-6904653	1.22419	0.000810952	NA	NA
Potri.002G098100	LG_II:7035160-7035531	-1.13363	0.000459567	NA	NA
Potri.002G100600	LG_II:7224861-7226211	1.814	6.41e-05	KOG0483	Transcription factor HEX, contains HOX and HALZ domains	K
Potri.002G101400	LG_II:7284618-7287360	1.19707	0.000396123	KOG0161	Myosin class II heavy chain	Z
Potri.002G102900	LG_II:7399624-7400392	1.13472	0.000124004	NA	NA
Potri.002G106000	LG_II:7686940-7695187	1.14899	2.3e-07	KOG0244	Kinesin-like protein	Z
Potri.002G106100	LG_II:7699513-7703602	1.19204	4.59e-05	KOG0244	Kinesin-like protein	Z
Potri.002G121500	LG_II:9160615-9162480	1.55785	6.95e-08	KOG0654	G2/Mitotic-specific cyclin A	D
Potri.002G124500	LG_II:9415303-9417527	-1.16689	2.8e-08	NA	NA
Potri.002G126500	LG_II:9541914-9545465	1.11572	5.41e-07	KOG2395	Protein involved in vacuole import and degradation	U
Potri.002G127100	LG_II:9571755-9572706	-1.29307	9.4e-09	NA	NA
Potri.002G132900	LG_II:9951073-9952051	-1.89159	1.37e-05	NA	NA
Potri.002G138300	LG_III:953911-954160	1.20186	0.000375368	NA	NA
Potri.002G145100	LG_II:10857907-10860522	1.01714	1.61e-06	NA	NA
Potri.002G155300	LG_II:11854821-11855588	1.83751	5.75e-05	NA	NA
Potri.002G159100	LG_II:12094129-12095981	1.4752	0.00058471	NA	NA
Potri.002G167800	LG_II:12822283-12826971	1.11919	1.33e-05	KOG1374	Gamma tubulin	Z
Potri.002G167900	LG_II:12830800-12831620	1.03366	2.11e-06	NA	NA
Potri.014G095500	LG_II:12881840-12886091	-1.15105	4.02e-06	NA	NA
Potri.002G168200	LG_II:12881840-12886091	-1.07894	0.000172237	NA	NA
Potri.002G172800	LG_XIV:3628117-3631319	1.31351	1.69e-05	NA	NA
Potri.002G178300	LG_II:13851837-13856021	1.44641	2.77e-05	KOG4730	D-arabinono-1, 4-lactone oxidase	V
Potri.002G198700	LG_II:15821808-15823107	1.44777	0.000551471	NA	NA
Potri.002G200300	LG_II:15652409-15656270	1.01411	0.000458161	NA	NA
Potri.002G202400	LG_II:15371024-15373671	2.0405	1.33e-09	NA	NA
Potri.002G211400	scaffold_169:258404-259088	1.1614	0.00153142	KOG4668	NADH dehydrogenase subunits 2, 5, and related proteins	C
Potri.002G214100	LG_II:17557600-17562734	-1.04665	4.41e-07	NA	NA
Potri.002G217100	LG_II:18126027-18126786	1.4111	9.23e-07	KOG3756	Pinin (desmosome-associated protein)	Z
Potri.002G222300	LG_VII:2392171-2392806	1.26276	0.000192018	KOG3125	Thymidine kinase	F
Potri.007G111300	LG_II:18320261-18321331	1.16701	0.000248177	NA	NA
Potri.002G226800	LG_II:19214048-19218585	1.14318	4.95e-05	KOG1134	Uncharacterized conserved protein	R
Potri.002G227100	LG_III:4467872-4469050	1.28269	6.9e-05	NA	NA
Potri.002G233800	LG_II:20254425-20264777	1.01545	0.00064963	KOG2143	Uncharacterized conserved protein	S
Potri.002G235500	LG_II:22094379-22103725	1.12114	2.1e-06	KOG4280	Kinesin-like protein	Z
Potri.002G236200	LG_II:22154321-22156560	-1.14909	2.07e-08	NA	NA
Potri.002G246800	LG_III:856149-856911	3.85961	9.27e-06	KOG3071	Fatty acyl-CoA elongase/Polyunsaturated fatty acid specific elongation enzyme	I
Potri.002G251200	LG_II:23276176-23277616	1.00089	1.18e-06	NA	NA
Potri.002G252400	LG_II:23340253-23341086	1.06982	3.89e-06	KOG1596	Fibrillarin and related nucleolar RNA-binding proteins	A
Potri.002G256500	LG_II:23730899-23734071	-1.02163	0.000175253	KOG0619	FOG: Leucine rich repeat	R
Potri.002G258500	LG_II:23924855-23929350	1.09749	8.8e-06	KOG0619	FOG: Leucine rich repeat	R
Potri.002G259000	LG_II:23963761-23966658	1.51862	1.76e-09	NA	NA
Potri.002G259000	LG_II:23967534-23968856	1.60215	1.2e-06	NA	NA
Potri.002G261900	LG_II:24176839-24177738	1.31647	2.1e-10	KOG3370	dUTPase	F
Potri.003G017500	LG_III:633035-642341	1.11032	1.32e-05	KOG0351	ATP-dependent DNA helicase	L
Potri.003G017500	LG_III:645282-648494	1.08218	0.000128992	KOG0351	ATP-dependent DNA helicase	L
Potri.003G019400	LG_III:829962-832180	1.11195	0.000154114	NA	NA
Potri.003G021700	LG_III:1071224-1079802	1.19421	0.000188085	KOG1849	Regulator of spindle pole body duplication	D
Potri.003G021700	LG_III:1086464-1093263	1.642	2.76e-07	KOG1849	Regulator of spindle pole body duplication	D
Potri.003G042700	LG_III:2159654-2161992	1.02205	0.000489995	NA	NA
Potri.003G061000	LG_III:4254712-4255298	1.58459	0.000200523	NA	NA
Potri.003G082600	scaffold_118:963991-966232	1.37213	8.41e-05	KOG1167	Serine/threonine protein kinase of the CDC7 subfamily involved in DNA synthesis, repair and recombination	L
Potri.003G085500	scaffold_118:740000-743318	-1.0362	5.71e-07	NA	NA
Potri.003G092400	scaffold_118:36402-40409	1.29619	1.52e-09	KOG1865	Ubiquitin carboxyl-terminal hydrolase	O
Potri.003G104700	LG_III:10175370-10179518	1.04099	3.36e-06	KOG2851	Eukaryotic-type DNA primase, catalytic (small) subunit	L
Potri.003G108400	LG_III:10465874-10473259	1.50221	8.72e-12	KOG0933	Structural maintenance of chromosome protein 2 (chromosome condensation complex Condensin, subunit E)	B D
Potri.003G112800	LG_III:10874456-10877479	1.30824	1.77e-07	NA	NA
Potri.003G127800	LG_III:12015141-12023199	1.43955	1.21e-05	KOG0239	Kinesin (KAR3 subfamily)	Z
Potri.003G138000	LG_III:12826603-12828967	1.3113	3.45e-07	KOG0381	HMG box-containing protein	R
Potri.003G138600	LG_III:12853580-12854988	1.93539	1.25e-11	NA	NA
Potri.003G139300	LG_III:12891384-12892636	-1.30898	1.09e-07	NA	NA
Potri.003G148100	LG_III:13527047-13527584	1.40055	2.75e-08	KOG0001	Ubiquitin and ubiquitin-like proteins	R O
Potri.003G152300	scaffold_263:119252-120190	-1.14921	0.0011798	NA	NA
Potri.003G157100	LG_III:14147714-14148697	-1.06659	1.54e-05	KOG1471	Phosphatidylinositol transfer protein SEC14 and related proteins	I
Potri.003G161300	LG_III:14447191-14449441	3.05942	0.000529545	NA	NA
Potri.003G162400	LG_III:14519114-14523637	1.06904	1.71e-06	KOG2177	Predicted E3 ubiquitin ligase	O
Potri.003G164000	LG_III:14659582-14662007	1.13671	5.48e-05	NA	NA
Potri.003G175300	LG_III:15543999-15549394	1.13329	0.00103647	NA	NA
Potri.003G177900	LG_III:15730433-15734002	1.47473	8.58e-05	NA	NA
Potri.003G202300	LG_III:17087932-17095258	1.10901	0.000180004	KOG2379	Endonuclease MUS81	L
Potri.003G207400	LG_III:16679088-16681782	1.10434	0.000499073	NA	NA
Potri.003G207700	scaffold_663:6074-6714	1.61757	1.12e-12	KOG1745	Histones H3 and H4	B
Potri.003G208800	LG_III:16602632-16602878	1.9901	1.64e-06	NA	NA
Potri.003G210100	scaffold_14074:869-1327	2.10899	0	KOG1745	Histones H3 and H4	B
Potri.003G212600	LG_III:19051763-19054006	1.01507	0.00137611	KOG2866	Uncharacterized conserved protein	S
Potri.003G215800	LG_III:18858911-18861530	1.56778	0.000486091	NA	NA
Potri.004G009000	scaffold_166:34451-35714	-1.50998	3.15e-06	NA	NA
Potri.004G014700	LG_IV:284248-284803	1.66299	0.000715223	KOG1187	Serine/threonine protein kinase	T
Potri.004G018800	LG_IV:587788-589201	1.57763	1.58e-05	KOG0156	Cytochrome P450 CYP2 subfamily	Q
Potri.004G031300	LG_IV:1695188-1696334	1.93158	0	KOG1756	Histone 2A	B
Potri.004G031600	LG_IV:1708345-1714257	1.38737	4.97e-10	KOG0239	Kinesin (KAR3 subfamily)	Z
Potri.004G037900	LG_IV:2263611-2267650	2.74788	0.000397538	NA	NA
Potri.004G040600	LG_IV:5141998-5142978	1.08318	1.38e-07	NA	NA
Potri.004G044000	LG_IV:4924689-4925340	1.23975	0.000589698	NA	NA
Potri.004G044300	LG_IV:4884103-4885349	1.24522	0.000394395	NA	NA
Potri.004G047100	LG_IV:4647224-4648970	1.13518	2.85e-08	NA	NA
Potri.004G047500	LG_IV:4619793-4620776	1.78789	0.000424141	NA	NA
Potri.004G047600	LG_IV:4596123-4597237	1.16823	2.84e-06	NA	NA
Potri.004G049800	LG_IV:4368929-4369391	2.06071	0.000363249	KOG1752	Glutaredoxin and related proteins	O
Potri.004G054600	LG_IV:3930293-3932652	1.02291	7.32e-07	KOG4569	Predicted lipase	I
Potri.004G059100	LG_IV:3512619-3517021	2.44202	1.54e-08	KOG1187	Serine/threonine protein kinase	T
Potri.004G060800	LG_IV:3395797-3396529	1.75863	8.49e-06	NA	NA
Potri.004G062900	LG_IV:3173691-3174195	1.44312	0.00145194	KOG1605	TFIIF-interacting CTD phosphatase, including NLI-interacting factor (involved in RNA polymerase II regulation)	K
Potri.004G067900	LG_IV:2724297-2724888	1.10052	0.000623322	NA	NA
Potri.004G083300	LG_IV:7209829-7217966	-1.05813	0.00195585	KOG0498	K+-channel ERG and related proteins, contain PAS/PAC sensor domain	P T
Potri.004G085500	LG_IV:7007094-7011733	1.39215	2.99e-06	KOG2025	Chromosome condensation complex Condensin, subunit G	B D
Potri.004G091200	LG_IV:6347602-6347881	1.40589	5.93e-10	KOG1744	Histone H2B	B
Potri.004G095200	LG_IV:5953665-5954266	1.39964	1.47e-07	NA	NA
Potri.004G105600	LG_IV:8732999-8734203	-1.13832	0.000468112	NA	NA
Potri.004G134000	LG_IV:11464025-11471298	1.45886	1.72e-10	KOG0919	C-5 cytosine-specific DNA methylase	K
Potri.004G135100	LG_IV:11561032-11561668	1.43693	5.17e-06	NA	NA
Potri.004G145800	scaffold_207:181757-183125	1.10622	4.83e-05	KOG4585	Predicted transposase	L
Potri.004G172800	LG_IV:15662319-15666183	1.16679	1.18e-05	KOG1303	Amino acid transporters	E
Potri.004G175000	LG_IV:15856093-15857491	-1.09039	0.000273452	KOG0417	Ubiquitin-protein ligase	O
Potri.004G181900	LG_IV:16360120-16361902	1.64867	0.000535825	NA	NA
Potri.004G182100	LG_IV:16373001-16374498	1.27425	4.1e-09	KOG4742	Predicted chitinase	R
Potri.004G185700	scaffold_66:69677-94130	1.05698	3.16e-07	KOG1798	DNA polymerase epsilon, catalytic subunit A	L
Potri.004G193700	scaffold_66:716951-725908	1.17128	5.27e-06	KOG4280	Kinesin-like protein	Z
Potri.004G200400	scaffold_66:1044519-1045533	2.01636	4.44e-16	KOG0304	mRNA deadenylase subunit	A
Potri.004G228900	scaffold_86:587375-595734	1.21624	8.17e-05	KOG4593	Mitotic checkpoint protein MAD1	D
Potri.004G234900	scaffold_86:1226472-1229825	2.81226	2.1e-09	NA	NA
Potri.004G235300	scaffold_86:1247119-1250215	1.00027	0.000764773	NA	NA
Potri.004G235400	scaffold_86:1254409-1256451	-1.6444	2.67e-07	KOG0157	Cytochrome P450 CYP4/CYP19/CYP26 subfamilies	I Q
Potri.005G003500	scaffold_131:229798-230047	-1.26703	0.000261723	NA	NA
Potri.005G006200	scaffold_131:366164-366769	1.44068	0.00197148	NA	NA
Potri.005G006300	scaffold_131:369742-370437	1.28949	2.84e-05	NA	NA
Potri.005G012000	scaffold_131:653712-654082	1.23984	1.83e-06	NA	NA
Potri.005G019800	scaffold_133:591666-599448	1.71848	4.35e-05	KOG0351	ATP-dependent DNA helicase	L
Potri.005G026500	scaffold_133:194017-194708	1.78116	0	KOG1756	Histone 2A	B
Potri.005G033200	scaffold_70:1591915-1593688	1.03444	0.000272607	KOG1674	Cyclin	R
Potri.005G036800	scaffold_70:1430361-1431363	1.40283	1.16e-05	KOG0800	FOG: Predicted E3 ubiquitin ligase	O
Potri.005G040700	scaffold_70:1137252-1138058	1.80383	0	KOG1756	Histone 2A	B
Potri.005G040800	scaffold_70:1134904-1135980	1.54501	6.82e-14	KOG1756	Histone 2A	B
Potri.005G051100	scaffold_70:570227-572623	1.42375	1.06e-08	KOG1171	Metallothionein-like protein	P
Potri.005G067100	LG_V:556246-569317	1.17569	4.31e-05	KOG1956	DNA topoisomerase III alpha	L
Potri.005G070600	LG_V:798675-800336	1.21181	0.000851999	NA	NA
Potri.005G077400	LG_V:1446542-1448128	1.51905	1.67e-05	NA	NA
Potri.005G077700	LG_V:1463049-1466320	1.17898	0.00163513	NA	NA
Potri.005G083700	LG_V:1926714-1932296	1.11315	3.57e-06	NA	NA
Potri.005G085300	LG_V:2060338-2062563	-1.04709	0.00170185	KOG0394	Ras-related GTPase	R
Potri.005G088700	LG_V:2343498-2344494	1.01496	0.000311813	NA	NA
Potri.005G096100	LG_V:2943629-2944199	1.04563	0.0017956	NA	NA
Potri.005G104100	scaffold_57:35978-37154	3.67102	1.42e-06	NA	NA
Potri.005G108900	scaffold_57:350374-352016	-1.11304	1.37e-06	NA	NA
Potri.005G110200	scaffold_57:462297-464388	1.3205	4.91e-05	NA	NA
Potri.005G112100	scaffold_57:572105-573953	1.33705	3.61e-06	NA	NA
Potri.005G114100	scaffold_57:740453-742132	1.28458	2.96e-07	KOG4210	Nuclear localization sequence binding protein	K
Potri.005G114100	scaffold_1651:9861-10474	1.67437	7.1e-05	NA	NA
Potri.005G115300	scaffold_57:867621-867958	1.67571	8.88e-16	KOG3467	Histone H4	B
Potri.005G115600	scaffold_57:880084-880467	1.78327	0	KOG3467	Histone H4	B
Potri.005G131500	LG_V:4194992-4200499	1.48037	2.05e-07	KOG2992	Nucleolar GTPase/ATPase p130	Y
Potri.005G139300	LG_V:5002161-5003395	2.73094	2.16e-05	KOG0198	MEKK and related serine/threonine protein kinases	T
Potri.005G142200	LG_V:5445701-5447176	1.13986	5.94e-06	KOG3000	Microtubule-binding protein involved in cell cycle control	D Z
Potri.005G148400	LG_V:6530501-6532410	2.12717	2.36e-06	NA	NA
Potri.005G150800	scaffold_231:68383-76249	1.29184	9.1e-09	KOG0244	Kinesin-like protein	Z
Potri.005G161500	LG_V:8869912-8871241	1.18347	0.00107356	KOG0483	Transcription factor HEX, contains HOX and HALZ domains	K
Potri.005G165400	LG_V:9734380-9735600	1.05766	0.000438494	NA	NA
Potri.005G166700	LG_V:9905339-9907357	-1.26223	0.00082009	KOG1050	Trehalose-6-phosphate synthase component TPS1 and related subunits	G
Potri.005G173300	LG_V:11030448-11034470	1.51395	9.41e-06	KOG0596	Dual specificity; serine/threonine and tyrosine kinase	D
Potri.005G177100	LG_V:11437122-11438281	1.24149	1.01e-05	NA	NA
Potri.005G179200	LG_V:11676824-11676977	-1.13098	0.0010158	NA	NA
Potri.005G181400	LG_V:11914756-11918477	1.90633	8.44e-15	KOG0654	G2/Mitotic-specific cyclin A	D
Potri.005G182500	LG_V:12036792-12043516	1.27124	8.82e-07	KOG1929	Nucleotide excision repair factor NEF2, RAD4/CUT5 component	L
Potri.005G185700	LG_III:8671487-8672490	1.45909	4.18e-05	NA	NA
Potri.005G193900	LG_V:13202413-13204198	1.32736	0.0002164	NA	NA
Potri.005G194400	LG_V:13227780-13236339	1.61268	7.18e-13	KOG0613	Projectin/twitchin and related proteins	Z
Potri.005G200900	LG_V:13748737-13749634	3.7482	0	NA	NA
Potri.005G205700	LG_V:14120851-14124348	1.33941	2.58e-06	KOG2058	Ypt/Rab GTPase activating protein	U
Potri.005G209400	LG_V:14430854-14432212	2.09154	8.86e-09	KOG0018	Structural maintenance of chromosome protein 1 (sister chromatid cohesion complex Cohesin, subunit SMC1)	D
Potri.005G209600	LG_V:14445167-14446733	1.254	1.56e-06	KOG1909	Ran GTPase-activating protein	A T Y
Potri.005G216600	LG_V:15034763-15036555	1.08021	1.66e-07	KOG1757	Histone 2A	B
Potri.005G223100	LG_V:15475836-15476199	2.06153	0.000361286	NA	NA
Potri.005G224600	LG_V:15573571-15574184	1.35566	0.000735523	KOG2580	Mitochondrial import inner membrane translocase, subunit TIM44	U
Potri.005G235100	LG_V:16346746-16350267	1.19312	0.000906219	KOG0619	FOG: Leucine rich repeat	R
Potri.005G236700	LG_V:16456175-16456499	1.69958	0.00139628	NA	NA
Potri.005G236700	LG_V:16456976-16459949	1.45674	7.54e-05	NA	NA
Potri.005G241800	LG_V:16876868-16878284	1.23826	2.02e-07	NA	NA
Potri.005G248100	LG_III:7687514-7690126	1.26356	0.00067825	KOG1167	Serine/threonine protein kinase of the CDC7 subfamily involved in DNA synthesis, repair and recombination	L
Potri.005G249200	LG_V:17307260-17310064	-1.00912	9.96e-07	KOG0731	AAA+-type ATPase containing the peptidase M41 domain	O
Potri.005G250800	LG_V:17407341-17408190	1.28901	2.29e-06	NA	NA
Potri.005G257500	LG_V:17784176-17786315	1.14063	4.93e-07	KOG0594	Protein kinase PCTAIRE and related kinases	R
Potri.005G258300	LG_V:17817273-17822189	1.11197	2.24e-05	KOG1166	Mitotic checkpoint serine/threonine protein kinase	D
Potri.005G259000	LG_V:17869069-17870616	-1.94679	0.00175763	NA	NA
Potri.006G008000	LG_VI:554923-557035	1.17725	9.76e-06	NA	NA
Potri.006G017200	LG_VI:1068712-1071195	1.20935	3.56e-06	KOG2992	Nucleolar GTPase/ATPase p130	Y
Potri.006G023500	LG_VI:1577681-1588048	1.38681	1.15e-05	KOG4712	Uncharacterized conserved protein	S
Potri.006G027800	LG_VI:1800350-1801064	1.30937	7.17e-10	NA	NA
Potri.006G030200	scaffold_1010:2598-3754	1.39924	1.06e-11	KOG3738	Predicted polypeptide N-acetylgalactosaminyltransferase	O
Potri.006G030300	LG_VI:1827904-1828735	1.03384	1.16e-06	KOG3738	Predicted polypeptide N-acetylgalactosaminyltransferase	O
Potri.006G040700	LG_VI:2613281-2624116	1.98485	4.78e-13	KOG0242	Kinesin-like protein	Z
Potri.006G041500	LG_VI:2685425-2692655	1.21765	8.59e-08	KOG0414	Chromosome condensation complex Condensin, subunit D2	B D
Potri.006G047500	LG_VI:3116566-3117916	1.19268	3.95e-06	NA	NA
Potri.006G048600	LG_VI:3209224-3215824	1.62275	8.47e-07	NA	NA
Potri.006G050800	LG_VI:3395601-3395856	1.85591	3.8e-06	NA	NA
Potri.006G055600	LG_VI:3808276-3809695	-1.56611	6.5e-06	KOG1192	UDP-glucuronosyl and UDP-glucosyl transferase	C G
Potri.006G056400	scaffold_152:25192-27479	1.49835	2.75e-09	KOG0719	Molecular chaperone (DnaJ superfamily)	O
Potri.006G057800	scaffold_152:138887-141735	1.95831	1.27e-14	NA	NA
Potri.006G068200	LG_VI:4309477-4311539	-1.07005	1.9e-07	NA	NA
Potri.006G079500	LG_VI:5242133-5247041	1.43266	5.07e-08	NA	NA
Potri.006G080500	LG_VI:5301664-5303055	1.06814	0.00027779	KOG0580	Serine/threonine protein kinase	D
Potri.006G082900	LG_VI:5465020-5471220	1.43565	2.95e-08	KOG0243	Kinesin-like protein	Z
Potri.006G085300	LG_VI:5663266-5666806	1.31352	6.01e-07	KOG0242	Kinesin-like protein	Z
Potri.006G090400	LG_VI:6164317-6166844	1.31398	0.000751154	NA	NA
Potri.006G097800	LG_VI:6728580-6731073	-1.11967	1.14e-05	NA	NA
Potri.006G103300	LG_VI:7193550-7196289	1.6874	6.6e-12	KOG1241	Karyopherin (importin) beta 1	U Y
Potri.006G104300	LG_VI:7283149-7286125	1.30847	2.11e-08	KOG0619	FOG: Leucine rich repeat	R
Potri.006G105300	LG_I:6796993-6798376	2.16986	0.000380806	NA	NA
Potri.006G105300	LG_VI:7336361-7338746	1.58047	3.94e-06	NA	NA
Potri.006G108000	LG_VI:7630612-7631702	-1.5422	1.35e-07	NA	NA
Potri.006G112500	scaffold_28:3471714-3472481	2.02549	2.21e-09	KOG0027	Calmodulin and related proteins (EF-Hand superfamily)	T
Potri.006G113200	scaffold_28:3430453-3432600	1.16489	2.08e-06	KOG0594	Protein kinase PCTAIRE and related kinases	R
Potri.006G115000	scaffold_28:3249210-3257373	-1.01847	5.71e-07	KOG0065	Pleiotropic drug resistance proteins (PDR1-15), ABC superfamily	Q
Potri.006G120800	scaffold_28:2678469-2678988	1.34996	0.000834122	NA	NA
Potri.006G135200	scaffold_28:1067956-1071317	1.05961	0.000440848	KOG1433	DNA repair protein RAD51/RHP55	L
Potri.006G138800	scaffold_28:636378-637315	1.93424	0.000856685	NA	NA
Potri.006G142300	scaffold_28:213774-218616	1.03122	8.5e-05	KOG3303	Predicted alpha-helical protein, potentially involved in replication/repair	L
Potri.006G155500	LG_VI:9703388-9705545	-1.13526	1.66e-06	NA	NA
Potri.006G159200	scaffold_157:163325-177057	1.26909	1.76e-07	KOG0217	Mismatch repair ATPase MSH6 (MutS family)	L
Potri.006G167600	scaffold_121:326002-331508	2.13262	1.08e-06	KOG3108	Single-stranded DNA-binding replication protein A (RPA), medium (30 kD) subunit	L
Potri.006G168100	scaffold_121:249873-250607	1.73015	0	KOG3467	Histone H4	B
Potri.006G177500	LG_VI:12732710-12739493	-1.14841	4.95e-05	KOG1610	Corticosteroid 11-beta-dehydrogenase and related short chain-type dehydrogenases	Q R
Potri.006G178500	LG_VI:12580656-12582272	1.01757	4.67e-05	KOG1371	UDP-glucose 4-epimerase/UDP-sulfoquinovose synthase	M
Potri.006G179300	LG_VI:12473713-12474709	1.33085	0.000303927	NA	NA
Potri.006G184100	LG_VI:12037025-12037686	1.37602	3.85e-05	NA	NA
Potri.006G190400	LG_VI:11335773-11338015	1.18612	2.32e-05	KOG1911	Heterochromatin-associated protein HP1 and related CHROMO domain proteins	B
Potri.006G192400	LG_VI:11146181-11151210	1.04925	4.89e-05	KOG2732	DNA polymerase delta, regulatory subunit 55	L
Potri.006G192500	LG_VI:11144136-11145088	1.52149	4.37e-07	NA	NA
Potri.006G199200	LG_VI:10395326-10400612	1.36418	2.22e-06	KOG4734	Uncharacterized conserved protein	S
Potri.006G206500	LG_VI:13611053-13612276	-1.53915	0.00149348	KOG0725	Reductases with broad range of substrate specificities	R
Potri.006G210700	LG_VI:13910553-13919048	1.6234	1.11e-12	KOG0243	Kinesin-like protein	Z
Potri.006G212700	LG_VI:14019100-14020583	1.55252	5.31e-06	KOG2824	Glutaredoxin-related protein	O
Potri.006G218200	LG_VI:14423724-14424345	2.7483	0.000396946	NA	NA
Potri.006G218300	LG_VI:14431536-14437195	1.23561	6.13e-05	KOG1361	Predicted hydrolase involved in interstrand cross-link repair	L
Potri.006G219800	LG_VI:14590386-14592094	1.00968	9.08e-07	KOG4210	Nuclear localization sequence binding protein	K
Potri.006G220100	LG_VI:14626795-14628438	1.08131	7.11e-07	KOG1187	Serine/threonine protein kinase	T
Potri.006G220100	LG_VI:14628775-14635942	1.07878	1.66e-06	KOG0619	FOG: Leucine rich repeat	R
Potri.006G226600	LG_VI:15169231-15171331	1.71184	3.68e-09	KOG0160	Myosin class V heavy chain	Z
Potri.006G232700	LG_VI:15598609-15600053	2.35692	9.46e-09	KOG0698	Serine/threonine protein phosphatase	T
Potri.006G235000	LG_VI:15786172-15789124	1.25063	5.51e-08	KOG0580	Serine/threonine protein kinase	D
Potri.006G241700	LG_VI:16342701-16348975	1.43956	3.93e-09	KOG0048	Transcription factor, Myb superfamily	K
Potri.006G264600	LG_VI:18049482-18050162	1.44892	1.96e-10	NA	NA
Potri.006G266500	LG_III:7200497-7202904	1.86456	7.33e-15	NA	NA
Potri.006G279200	scaffold_147:556119-557510	-1.29881	0.000103511	NA	NA
Potri.007G000900	LG_VII:12719267-12721109	1.31988	1.38e-10	KOG0381	HMG box-containing protein	R
Potri.007G013300	LG_VII:11654036-11654632	1.1687	4.23e-08	KOG3467	Histone H4	B
Potri.007G013500	LG_VII:11648359-11648810	1.50526	1.23e-11	KOG3467	Histone H4	B
Potri.007G013500	LG_VII:11707034-11707653	1.24274	1.33e-09	KOG3467	Histone H4	B
Potri.007G015500	scaffold_462:12486-13138	-1.05405	0.000146408	KOG1557	Fructose-biphosphate aldolase	G
Potri.004G162400	LG_VII:11535435-11537309	-1.02654	2.69e-06	KOG1557	Fructose-biphosphate aldolase	G
Potri.007G015700	LG_VII:11527328-11531946	1.21925	5.28e-06	NA	NA
Potri.007G020300	LG_VII:11153827-11158297	-1.84741	0.000945332	KOG1471	Phosphatidylinositol transfer protein SEC14 and related proteins	I
Potri.007G023600	LG_VII:10903282-10903796	-1.10778	0.0012197	NA	NA
Potri.007G036200	LG_VII:9874895-9878542	1.44946	0.000404946	KOG1356	Putative transcription factor 5qNCA, contains JmjC domain	K
Potri.007G036400	LG_VII:9856606-9857488	2.30489	9.46e-10	NA	NA
Potri.007G039400	LG_VII:9525603-9527491	1.1851	0.00035692	KOG1601	GATA-4/5/6 transcription factors	K
Potri.007G048700	LG_VII:8208638-8210882	1.76037	4.29e-07	KOG3000	Microtubule-binding protein involved in cell cycle control	D Z
Potri.007G050300	scaffold_205:143374-145755	2.51747	5.97e-12	NA	NA
Potri.007G055400	LG_III:8529232-8534291	1.38891	1.17e-08	KOG1949	Uncharacterized conserved protein	S
Potri.007G056900	LG_III:8705284-8709320	-1.41524	1.06e-08	KOG2262	Sexual differentiation process protein ISP4	T
Potri.007G057800	LG_III:8831743-8832422	1.12024	9.42e-05	NA	NA
Potri.007G059800	LG_III:9119970-9123409	1.25957	2.97e-07	KOG2027	Spindle pole body protein	Z
Potri.007G077700	LG_VII:5478363-5480484	1.33378	5.09e-05	KOG4468	Polycomb-group transcriptional regulator	K
Potri.007G084800	LG_VII:4667172-4668746	1.56989	0.000752137	KOG0156	Cytochrome P450 CYP2 subfamily	Q
Potri.007G098800	LG_VII:3304833-3305669	2.47499	4.15e-05	NA	NA
Potri.007G111500	LG_VII:2114809-2115364	1.542	2.27e-05	NA	NA
Potri.007G111800	LG_VII:2106608-2107163	1.34712	2.12e-05	NA	NA
Potri.007G113000	LG_VII:2043369-2044338	1.49244	4.83e-05	KOG0759	Mitochondrial oxoglutarate/malate carrier proteins	C
Potri.007G120500	LG_VII:1605116-1605996	1.16471	5.62e-06	NA	NA
Potri.007G120700	LG_VII:1597921-1598680	1.1186	2.56e-05	NA	NA
Potri.007G124300	LG_VII:1371353-1372982	1.20226	0.000881948	NA	NA
Potri.007G137700	LG_VII:598042-600294	1.31365	2.67e-07	NA	NA
Potri.007G138100	LG_VII:578057-579085	1.62556	9.57e-13	NA	NA
Potri.007G138600	LG_VII:548778-553636	1.02065	2.86e-05	KOG1181	FOG: Low-complexity	S
Potri.007G139000	LG_VII:527529-529720	1.4747	6.03e-05	KOG1166	Mitotic checkpoint serine/threonine protein kinase	D
Potri.008G004400	LG_VIII:168994-171893	2.00825	2.04e-09	NA	NA
Potri.008G011000	LG_VIII:479108-482406	-1.28037	0.00109983	KOG0565	Inositol polyphosphate 5-phosphatase and related proteins	U
Potri.008G016100	LG_VIII:714283-715791	1.12525	0.00195998	KOG2824	Glutaredoxin-related protein	O
Potri.008G047500	LG_VIII:2557345-2558944	1.27417	5.11e-10	KOG3467	Histone H4	B
Potri.008G057500	LG_VIII:3172489-3175133	1.32067	2.39e-06	KOG0305	Anaphase promoting complex, Cdc20, Cdh1, and Ama1 subunits	D O
Potri.008G061800	LG_VIII:3485150-3485760	1.23447	0.00113068	NA	NA
Potri.008G076600	LG_VIII:4722765-4724021	-1.51237	0.00131634	NA	NA
Potri.008G077800	LG_VIII:4796875-4797502	1.21288	0.00011916	KOG4364	Chromatin assembly factor-I	B
Potri.T034000.1	LG_VIII:4799629-4801588	1.04224	3.76e-05	KOG4364	Chromatin assembly factor-I	B
Potri.008G078000	scaffold_8235:1491-1929	1.36975	9.48e-05	NA	NA
Potri.008G078000	LG_VIII:4809473-4810334	1.30392	6.72e-08	NA	NA
Potri.008G081800	LG_VIII:5112099-5114077	-1.00721	0.00153498	KOG1601	GATA-4/5/6 transcription factors	K
Potri.008G089500	LG_VIII:5563750-5565379	1.07961	0.00160276	KOG2084	Predicted histone tail methylase containing SET domain	B
Potri.008G095000	LG_VIII:5914480-5917026	1.02348	0.000182013	KOG0841	Multifunctional chaperone (14-3-3 family)	O
Potri.008G097700	LG_VIII:6066971-6074976	1.64966	1.47e-07	NA	NA
Potri.008G100500	LG_VIII:6248896-6251085	1.64452	1.41e-05	NA	NA
Potri.008G118800	LG_VIII:7595927-7597616	1.17365	0.000349173	KOG4603	TBP-1 interacting protein	T
Potri.008G121700	LG_VIII:7861604-7863011	1.73592	3.98e-08	NA	NA
Potri.008G126300	LG_VIII:8169815-8173182	1.15122	6.08e-05	KOG2228	Origin recognition complex, subunit 4	L
Potri.008G132400	LG_VIII:8677264-8678231	1.28759	7.31e-10	KOG1474	Transcription initiation factor TFIID, subunit BDF1 and related bromodomain proteins	K
Potri.008G149200	LG_VIII:10066193-10068074	-3.80842	4.14e-06	NA	NA
Potri.008G149500	LG_VIII:10085578-10090785	1.08384	0.00070679	NA	NA
Potri.008G150200	LG_VIII:10170315-10174842	1.94011	0.00162503	KOG0619	FOG: Leucine rich repeat	R
Potri.008G150300	LG_VIII:10175420-10176351	1.41135	7.7e-05	NA	NA
Potri.008G151700	LG_VIII:10297820-10300042	1.58679	4.67e-06	KOG3109	Haloacid dehalogenase-like hydrolase	R
Potri.008G161800	LG_VIII:11006614-11009096	-1.13714	0.000409903	NA	NA
Potri.008G169200	LG_VIII:11402978-11407249	1.39958	1.53e-09	NA	NA
Potri.008G174400	LG_VIII:11740860-11742605	-1.14928	2.13e-06	KOG4415	Uncharacterized conserved protein	S
Potri.008G179600	LG_VIII:12103054-12104548	1.01678	0.000383495	KOG3285	Spindle assembly checkpoint protein	D Z
Potri.008G192300	LG_VIII:13235020-13237241	1.40837	2e-06	NA	NA
Potri.008G194100	LG_VIII:13383819-13384661	-1.44998	9.16e-05	NA	NA
Potri.008G195800	LG_VIII:13501106-13502222	1.30473	1.32e-05	KOG0597	Serine-threonine protein kinase FUSED	R
Potri.008G202900	LG_VIII:14341030-14342256	1.96831	0.000351803	NA	NA
Potri.008G203100	LG_VIII:14368595-14370121	1.68838	4.88e-15	KOG1339	Aspartyl protease	O
Potri.008G207500	scaffold_159:263158-265399	1.12447	0.00046174	NA	NA
Potri.008G211800	scaffold_77:816968-818162	1.86704	1.29e-05	KOG0619	FOG: Leucine rich repeat	R
Potri.008G212500	scaffold_77:742550-743549	1.06237	0.000537139	NA	NA
Potri.008G219200	scaffold_77:1287424-1288412	1.31222	1.85e-06	KOG0800	FOG: Predicted E3 ubiquitin ligase	O
Potri.008G221700	scaffold_210:171849-173280	1.06376	0.000274649	KOG2933	Uncharacterized conserved protein	S
Potri.008G225800	scaffold_552:29509-30938	1.13291	0.000456571	KOG2933	Uncharacterized conserved protein	S
Potri.009G003800	LG_IX:11908330-11908956	-1.37282	6.13e-08	NA	NA
Potri.009G006200	LG_IX:11653066-11660513	1.35683	0.00167904	NA	NA
Potri.009G025700	scaffold_28:1800485-1801144	1.64942	0.000532685	NA	NA
Potri.009G034800	LG_IX:8411082-8412069	1.44078	1.07e-05	KOG0800	FOG: Predicted E3 ubiquitin ligase	O
Potri.009G040200	LG_IX:8108823-8110412	1.49541	3.77e-13	KOG1375	Beta tubulin	Z
Potri.009G040900	LG_IX:8069223-8071050	1.02276	4.44e-06	KOG1636	DNA polymerase delta processivity factor (proliferating cell nuclear antigen)	L
Potri.009G044600	LG_IX:7782187-7783890	-1.14232	6.77e-07	KOG1192	UDP-glucuronosyl and UDP-glucosyl transferase	C G
Potri.009G046900	LG_IX:7627374-7628848	1.51763	3.12e-06	KOG0384	Chromodomain-helicase DNA-binding protein	K
Potri.009G049600	LG_IX:7431076-7433021	1.33584	3.44e-09	KOG0421	Ubiquitin-protein ligase	O
Potri.009G058900	LG_IX:6783894-6790532	1.54821	1.22e-12	KOG0355	DNA topoisomerase type II	B
Potri.009G063600	LG_IX:6465638-6466046	-1.22433	0.000292234	NA	NA
Potri.009G064200	LG_IX:6427915-6429059	1.24723	0.000502387	KOG0965	Predicted RNA-binding protein, contains SWAP and G-patch domains	R
Potri.009G066600	LG_IX:6252043-6254896	1.4963	0.000102618	KOG0653	Cyclin B and related kinase-activating proteins	D
Potri.009G083300	LG_IX:5055626-5056178	1.42441	0.00153666	KOG3017	Defense-related protein containing SCP domain	S
Potri.009G084400	LG_IX:4999971-5002443	1.12933	8.23e-06	NA	NA
Potri.009G087800	LG_IX:4760966-4763069	-1.14891	0.00109276	NA	NA
Potri.009G089200	LG_IX:4680774-4684866	1.40166	8.5e-07	KOG1036	Mitotic spindle checkpoint protein BUB3, WD repeat superfamily	D
Potri.009G090900	LG_IX:4576661-4579872	1.08581	0.000872893	KOG4436	Predicted GTPase activator NB4S/EVI5 (contains TBC domain)/Calmodulin-binding protein Pollux (contains PTB and TBC domains)	R
Potri.009G104000	LG_IX:3778275-3779298	-1.44801	7.49e-06	KOG1515	Arylacetamide deacetylase	V
Potri.009G104100	LG_IX:3792296-3793247	-1.26936	0.000427386	KOG1515	Arylacetamide deacetylase	V
Potri.004G142400.	scaffold_812:7778-8735	-1.36154	0.000107437	KOG1515	Arylacetamide deacetylase	V
Potri.009G109700	LG_IX:3493189-3494707	1.40955	6.35e-06	KOG0684	Cytochrome P450	Q
Potri.009G109800	LG_IX:3488624-3490327	1.27704	9.84e-06	NA	NA
Potri.009G129900	LG_IX:2353590-2354765	-1.74459	8.88e-16	KOG0382	Carbonic anhydrase	R
Potri.009G129900	scaffold_6297:117-800	-1.84109	0	KOG1187	Serine/threonine protein kinase	T
Potri.009G132100	LG_IX:2231535-2235747	1.38495	6.56e-09	KOG1303	Amino acid transporters	E
Potri.009G134500	LG_IX:2072454-2075016	1.56124	1.97e-05	KOG3056	Protein required for S-phase initiation or completion	D
Potri.009G140600	LG_IX:1715465-1717562	2.43859	3.23e-12	NA	NA
Potri.009G143700	LG_IX:1526624-1528894	2.94912	0.000864362	KOG1721	FOG: Zn-finger	R
Potri.009G144900	LG_IX:1464771-1468564	1.58498	7.57e-07	KOG1221	Acyl-CoA reductase	I
Potri.009G148100	LG_IX:1285340-1286016	1.39035	4.78e-08	NA	NA
Potri.009G156000	LG_IX:801240-809767	1.34	2.04e-08	KOG4280	Kinesin-like protein	Z
Potri.009G158900	LG_IX:652893-653739	1.26661	1.34e-06	KOG4443	Putative transcription factor HALR/MLL3, involved in embryonic development	R
Potri.009G161500	LG_IX:503555-504393	1.12171	3.55e-05	KOG0304	mRNA deadenylase subunit	A
Potri.009G163700	LG_IX:412873-413854	-1.15832	0.000226151	NA	NA
Potri.009G168800	LG_IX:121378-122558	-1.1072	2.1e-07	NA	NA
Potri.010G007700	LG_X:777475-782181	1.55131	8.83e-07	NA	NA
Potri.010G011800	LG_X:2003109-2009632	1.4091	6.44e-07	KOG4553	Uncharacterized conserved protein	S
Potri.010G013300	LG_X:2113125-2119414	1.39565	4.94e-10	KOG0413	Uncharacterized conserved protein related to condensin complex subunit 1	S
Potri.010G024600	LG_X:4010163-4012166	1.08756	0.000125985	KOG0161	Myosin class II heavy chain	Z
Potri.010G031800	LG_X:2916278-2920539	1.44066	7.66e-07	KOG0597	Serine-threonine protein kinase FUSED	R
Potri.010G038300	LG_VIII:15108432-15109386	-1.04334	5.68e-06	NA	NA
Potri.010G041200	LG_X:7591497-7594454	-1.5249	0.000820006	KOG2880	SMAD6 interacting protein AMSH, contains JAB/MPN/Mov34 domain	T
Potri.010G041300	LG_X:7589719-7590390	1.29545	0.000167606	NA	NA
Potri.010G042000	LG_X:7496324-7498541	-1.31095	7.22e-07	KOG1950	Glycosyl transferase, family 8 - glycogenin	G
Potri.010G056500	LG_X:6086664-6093333	1.25966	1.01e-06	KOG0351	ATP-dependent DNA helicase	L
Potri.010G056800	LG_X:6072282-6075193	1.61559	0.000687487	NA	NA
Potri.010G057000	LG_X:6052866-6055262	1.06285	0.0012184	KOG1176	Acyl-CoA synthetase	I
Potri.010G059700	LG_X:5843679-5845831	1.17459	1.32e-05	KOG2501	Thioredoxin, nucleoredoxin and related proteins	R
Potri.010G060300	LG_X:5781263-5783444	1.0726	6.41e-05	KOG2501	Thioredoxin, nucleoredoxin and related proteins	R
Potri.010G064600	LG_X:5486257-5487811	1.74208	2.43e-05	KOG0282	mRNA splicing factor	S
Potri.010G067300	LG_X:5305754-5307018	1.3283	9.89e-05	KOG0123	Polyadenylate-binding protein (RRM superfamily)	A J
Potri.010G069400	LG_X:5074555-5078091	1.10654	4.39e-06	KOG0243	Kinesin-like protein	Z
Potri.010G076800	LG_X:8522569-8523580	1.59485	1.47e-14	KOG4012	Histone H1	B
Potri.010G081500	LG_X:9067986-9071759	1.44612	0.000770194	KOG1434	Meiotic recombination protein Dmc1	D L
Potri.010G086100	LG_X:9529813-9531140	1.22155	0.00083235	KOG4143	Sigma receptor and C-8 sterol isomerase	T
Potri.010G092000	LG_X:9934294-9939573	1.11975	0.000122338	KOG0198	MEKK and related serine/threonine protein kinases	T
Potri.010G097400	LG_X:10341588-10344905	1.38734	3.17e-07	KOG3004	Meiotic chromosome segregation protein	D
Potri.010G099600	LG_X:10541978-10543790	1.15741	0.00200412	KOG1601	GATA-4/5/6 transcription factors	K
Potri.010G100900	scaffold_337:69915-71284	-1.22581	0.000873001	NA	NA
Potri.010G109200	LG_X:11207361-11211533	1.8124	1.38e-06	NA	NA
Potri.010G109600	LG_X:11241499-11241994	1.66183	2.63e-13	KOG1187	Serine/threonine protein kinase	T
Potri.010G111000	LG_X:11336500-11337760	1.18746	2.63e-08	NA	NA
Potri.010G113300	LG_X:11531072-11531701	-1.03126	6.52e-05	KOG2478	Putative RNA polymerase II regulator	K
Potri.010G139300	LG_X:13521573-13523547	-1.08083	5.65e-05	KOG0157	Cytochrome P450 CYP4/CYP19/CYP26 subfamilies	I Q
Potri.010G142800	LG_X:13748977-13751112	-1.52532	0.000310257	NA	NA
Potri.010G152900	LG_X:14388602-14389809	2.08237	0.000690738	NA	NA
Potri.010G153000	LG_X:14392038-14404386	1.30968	1.59e-08	KOG4280	Kinesin-like protein	Z
Potri.010G155200	LG_XVI:563508-570580	1.58129	2.07e-05	KOG1187	Serine/threonine protein kinase	T
Potri.010G158500	LG_X:14653810-14655597	1.60244	0.000117026	NA	NA
Potri.010G159400	LG_VI:9323056-9334726	-1.07885	7.51e-05	KOG2195	Transferrin receptor and related proteins containing the protease-associated (PA) domain	O P R
Potri.010G165300	LG_X:15188978-15192625	1.55841	0.00164547	KOG1162	Predicted small molecule transporter	U
Potri.010G165800	LG_X:15235325-15240630	1.02835	0.000315534	KOG1162	Predicted small molecule transporter	U
Potri.010G170200	LG_X:15489321-15492127	1.69711	0.000220871	KOG1684	Enoyl-CoA hydratase	I
Potri.010G173200	LG_X:15689527-15692977	1.08235	0.000847981	KOG0653	Cyclin B and related kinase-activating proteins	D
Potri.010G179300	LG_X:16202163-16203076	1.02668	7.47e-07	NA	NA
Potri.010G180000	LG_X:16248979-16249825	-1.13368	5.45e-08	NA	NA
Potri.010G185500	LG_X:16614097-16617090	1.50254	0.000448041	KOG1166	Mitotic checkpoint serine/threonine protein kinase	D
Potri.010G187900	LG_X:16779455-16782399	1.01461	3.97e-06	KOG1595	CCCH-type Zn-finger protein	R
Potri.010G189200	LG_X:16892918-16896126	1.08389	0.000494464	KOG1106	Uncharacterized conserved protein	S
Potri.010G191300	LG_X:17032166-17033845	1.34497	1.78e-07	NA	NA
Potri.010G196400	LG_X:17357166-17359279	-1.39954	0.00104553	NA	NA
Potri.010G202100	LG_X:17774577-17777601	1.05654	0.000101814	KOG0305	Anaphase promoting complex, Cdc20, Cdh1, and Ama1 subunits	D O
Potri.010G203600	LG_X:17898603-17900550	2.00217	7.13e-09	KOG4071	Uncharacterized conserved protein	S
Potri.010G212600	LG_X:18431433-18433067	3.23825	2e-15	NA	NA
Potri.010G213900	scaffold_17657:679-1158	1.537	2.5e-09	KOG3467	Histone H4	B
Potri.010G214000	LG_X:18525884-18532490	1.62979	7.16e-12	KOG3467	Histone H4	B
Potri.010G230600	LG_X:19618954-19622259	1.48678	6.7e-11	KOG1744	Histone H2B	B
Potri.010G230600	LG_X:19626713-19627380	1.40606	9.96e-12	KOG1744	Histone H2B	B
Potri.010G231300	LG_X:19653193-19653472	1.1964	5.66e-09	KOG1744	Histone H2B	B
Potri.011G022300	LG_XI:1914578-1918941	1.02894	3.08e-06	KOG1954	Endocytosis/signaling protein EHD1	T U
Potri.011G026600	LG_XI:2185087-2185962	-1.03385	6.15e-07	KOG0001	Ubiquitin and ubiquitin-like proteins	R O
Potri.011G028500	LG_XI:2394276-2395233	1.08237	0.000293066	KOG1187	Serine/threonine protein kinase	T
Potri.011G031200	LG_XI:3914526-3919879	1.64909	7.57e-13	KOG0239	Kinesin (KAR3 subfamily)	Z
Potri.011G031600	LG_XI:3899705-3902603	1.25224	0.000337623	NA	NA
Potri.011G046900	LG_XI:2783175-2785368	-1.04749	0.000113858	NA	NA
Potri.011G053300	scaffold_124:410162-411512	3.59016	0.000731816	NA	NA
Potri.011G053600	scaffold_124:475868-477192	1.70762	5.02e-06	NA	NA
Potri.011G058300	scaffold_124:902333-903347	-1.18301	0.00145942	KOG1187	Serine/threonine protein kinase	T
Potri.011G060300	scaffold_187:195231-196572	1.08074	0.000480105	KOG1192	UDP-glucuronosyl and UDP-glucosyl transferase	C G
Potri.011G077000	LG_XI:5217331-5219886	1.14034	0.00191217	KOG2518	5'-3' exonuclease	L
Potri.011G083700	LG_XI:4292182-4294286	1.26651	4.44e-05	KOG4557	Origin recognition complex, subunit 6	L
Potri.011G103100	scaffold_168:257408-258558	1.62207	4.27e-06	KOG0955	PHD finger protein BR140/LIN-49	R
Potri.011G110200	LG_XI:10576384-10577671	1.21892	2.6e-05	NA	NA
Potri.011G110200	LG_XI:10581380-10582667	1.07221	0.000472255	NA	NA
Potri.011G115600	LG_XI:11150815-11151798	1.08836	3.65e-06	NA	NA
Potri.011G118500	LG_XI:11480531-11484634	1.18315	1.08e-06	KOG0446	Vacuolar sorting protein VPS1, dynamin, and related proteins	R U
Potri.011G122100	LG_XI:11790579-11792102	1.03013	2.71e-06	KOG0571	Asparagine synthase (glutamine-hydrolyzing)	E
Potri.011G131100	LG_XI:12901417-12903439	1.34583	4.31e-05	NA	NA
Potri.011G131500	LG_XI:12946753-12950317	1.28241	4.49e-06	KOG0161	Myosin class II heavy chain	Z
Potri.011G150900	LG_XI:14208021-14211235	1.28534	0.00193939	KOG4266	Subtilisin kexin isozyme-1/site 1 protease, subtilase superfamily	O
Potri.012G001500	LG_XII:1325816-1327799	-1.033	0.000273984	NA	NA
Potri.012G022500	LG_XII:2460275-2462222	1.28085	1.6e-05	KOG0160	Myosin class V heavy chain	Z
Potri.012G026200	LG_XII:2690456-2691076	1.28933	0.000948221	NA	NA
Potri.012G031200	LG_XII:1146374-1147221	2.15146	7.71e-05	NA	NA
Potri.012G031800	LG_XII:1099258-1101920	2.88978	3.35e-05	KOG2483	Upstream transcription factor 2/L-myc-2 protein	K
Potri.012G035200	LG_XII:812618-813420	1.24967	7.31e-05	NA	NA
Potri.012G038000	LG_XII:588203-589157	1.07962	0.000111815	NA	NA
Potri.012G054400	LG_XII:4682146-4687253	1.22154	5.34e-06	KOG0242	Kinesin-like protein	Z
Potri.012G058400	LG_XII:5257585-5261714	1.03316	0.000169929	KOG0242	Kinesin-like protein	Z
Potri.012G065200	LG_XII:7637104-7640383	1.0083	1.09e-05	KOG1274	WD40 repeat protein	R
Potri.012G071100	LG_XII:8711280-8718442	1.86305	1e-10	KOG1187	Serine/threonine protein kinase	T
Potri.012G075300	LG_XII:9199194-9203131	1.57005	2.33e-06	KOG2578	Transcription factor E2F/dimerization partner (TDP)-like proteins	K
Potri.012G086400	LG_XII:10442347-10446400	1.51402	9.41e-06	KOG0744	AAA+-type ATPase	O
Potri.012G089300	LG_XII:10724582-10726123	-1.07042	0.000842353	NA	NA
Potri.012G101800	LG_XII:11721427-11722187	1.18371	0.00107105	NA	NA
Potri.012G114100	scaffold_232:174819-185868	1.83689	5.78e-05	KOG2108	3'-5' DNA helicase	L
Potri.012G117100	scaffold_200:65571-70768	-1.27704	8.5e-05	KOG2203	GTP-binding protein	R
Potri.012G120100	scaffold_200:256263-258898	1.80528	5.58e-08	NA	NA
Potri.012G143600	LG_XII:12702755-12705468	-1.08752	5.69e-07	KOG1208	Dehydrogenases with different specificities (related to short-chain alcohol dehydrogenases)	Q
Potri.012G143600	scaffold_15905:151-800	-1.15522	0.000310881	KOG1208	Dehydrogenases with different specificities (related to short-chain alcohol dehydrogenases)	Q
Potri.013G003400	LG_XIII:318943-323063	1.25979	6.32e-05	KOG0161	Myosin class II heavy chain	Z
Potri.013G017500	LG_XIII:1151941-1156326	1.17449	7.45e-05	KOG2810	Checkpoint 9-1-1 complex, RAD9 component	D L
Potri.013G018200	LG_XIII:1202192-1202950	1.65132	8.71e-13	KOG1756	Histone 2A	B
Potri.013G020700	LG_XIII:1388935-1391048	1.09722	0.000133636	KOG0239	Kinesin (KAR3 subfamily)	Z
Potri.013G028300	LG_XIII:1895797-1897733	1.36523	1.59e-06	KOG4747	Two-component phosphorelay intermediate involved in MAP kinase cascade regulation	T
Potri.013G028800	LG_XIII:1921235-1921804	1.62579	1.47e-14	KOG1756	Histone 2A	B
Potri.013G028900	LG_XIII:1922277-1923205	1.04577	8.24e-05	KOG1756	Histone 2A	B
Potri.013G030900	LG_XIII:2032289-2034557	-2.34755	0.000123162	KOG1286	Amino acid transporters	E
Potri.013G033200	LG_XIII:2196811-2197303	1.217	5.49e-05	KOG1565	Gelatinase A and related matrix metalloproteases	O W
Potri.013G040800	LG_XIII:2798628-2800853	1.24866	0.00116676	NA	NA
Potri.013G047700	LG_XIII:3444225-3445829	3.24012	2.77e-06	NA	NA
Potri.013G048900	LG_XIII:3548835-3550905	1.09832	0.000372096	KOG0305	Anaphase promoting complex, Cdc20, Cdh1, and Ama1 subunits	D O
Potri.013G051000	LG_XIII:3644960-3647774	1.59685	4.95e-14	NA	NA
Potri.013G052800	LG_XIII:3846348-3847830	1.51523	0.000117927	KOG0628	Aromatic-L-amino-acid/L-histidine decarboxylase	E
Potri.013G055600	scaffold_57:1457748-1457970	-1.34579	3.2e-05	KOG0724	Zuotin and related molecular chaperones (DnaJ superfamily), contains DNA-binding domains	O
Potri.013G058700	LG_XIII:4292037-4294176	1.68383	2.51e-13	NA	NA
Potri.013G060200	LG_XIII:4419398-4422107	-1.03849	0.00059007	KOG1601	GATA-4/5/6 transcription factors	K
Potri.013G066400	LG_XIII:4983438-4986429	1.25532	0.000132012	KOG1030	Predicted Ca2+-dependent phospholipid-binding protein	R
Potri.013G080300	scaffold_87:49992-51841	1.64584	5.77e-15	NA	NA
Potri.013G081600	scaffold_87:179318-182579	1.007	1.17e-05	KOG2992	Nucleolar GTPase/ATPase p130	Y
Potri.013G095500	LG_XIII:9521009-9530672	-1.29721	6.41e-07	KOG0853	Glycosyltransferase	M
Potri.013G108900	scaffold_41:1309978-1310581	2.02091	1.01e-09	NA	NA
Potri.013G115900	scaffold_41:576506-578828	1.82829	8.68e-06	NA	NA
Potri.013G119600	scaffold_41:250573-251884	-1.15855	3.05e-06	NA	NA
Potri.013G125300	scaffold_142:529640-531878	1.26651	1.67e-05	KOG0156	Cytochrome P450 CYP2 subfamily	Q
Potri.013G127900	scaffold_142:330917-332679	1.37821	1.99e-11	NA	NA
Potri.013G154000	LG_XIII:12347066-12349213	-1.27682	6.87e-06	NA	NA
Potri.013G156500	LG_XIII:12550177-12552825	-1.42624	7.75e-10	NA	NA
Potri.013G160800	LG_V:16908900-16910259	1.30212	2.74e-07	KOG4585	Predicted transposase	L
Potri.014G008200	LG_XIV:355275-356549	1.37791	6.38e-05	KOG0619	FOG: Leucine rich repeat	R
Potri.014G013300	LG_XIV:446292-452395	1.60153	5.34e-10	KOG0242	Kinesin-like protein	Z
Potri.014G017300	LG_XIV:748075-749031	1.31234	7.74e-06	KOG1721	FOG: Zn-finger	R
Potri.014G021100	scaffold_40:2648462-2650368	1.36987	1.86e-07	KOG0654	G2/Mitotic-specific cyclin A	D
Potri.014G024400	scaffold_40:2447631-2450545	1.24125	1.53e-06	KOG1187	Serine/threonine protein kinase	T
Potri.014G029600	scaffold_40:2084211-2087877	1.12314	4.07e-08	KOG2395	Protein involved in vacuole import and degradation	U
Potri.014G029900	scaffold_40:2065927-2067993	-1.57767	0.000258856	KOG1950	Glycosyl transferase, family 8 - glycogenin	G
Potri.014G031100	scaffold_40:2001582-2002544	-1.1452	3.48e-06	NA	NA
Potri.014G034900	scaffold_40:1756521-1757900	1.69214	1.56e-07	NA	NA
Potri.014G037400	scaffold_5479:1091-2776	-1.48393	0.000122708	KOG0156	Cytochrome P450 CYP2 subfamily	Q
Potri.014G037700	scaffold_829:128935-131033	-1.22176	0.000353994	KOG0156	Cytochrome P450 CYP2 subfamily	Q
Potri.014G044500	scaffold_40:1113540-1114053	1.41138	0.000209806	NA	NA
Potri.014G051800	scaffold_40:657884-660618	1.14054	0.000162323	KOG0393	Ras-related small GTPase, Rho type	R
Potri.014G060000	scaffold_20394:63-992	2.284	6.56e-05	KOG4832	Uncharacterized conserved protein	S
Potri.014G068700	LG_XIV:1354988-1358357	1.2064	8.24e-08	KOG1187	Serine/threonine protein kinase	T
Potri.014G071800	LG_XIV:1575581-1576589	2.11382	0.00129701	KOG1356	Putative transcription factor 5qNCA, contains JmjC domain	K
Potri.014G072000	LG_XIV:1587907-1590100	-1.67464	1.8e-07	KOG0157	Cytochrome P450 CYP4/CYP19/CYP26 subfamilies	I Q
Potri.014G075000	LG_XIV:1843514-1846265	-1.02488	1.77e-06	KOG0800	FOG: Predicted E3 ubiquitin ligase	O
Potri.014G078000	LG_XIV:2064631-2069127	-1.61306	2.67e-05	KOG2325	Predicted transporter/transmembrane protein	R
Potri.014G078700	LG_XIV:2099655-2113639	1.38966	0.000122475	NA	NA
Potri.014G085900	LG_XIV:2550718-2553029	1.15968	0.000109438	KOG2543	Origin recognition complex, subunit 5	L
Potri.014G096200	LG_XIV:3322634-3325079	1.42392	3.22e-09	NA	NA
Potri.014G096900	LG_XIV:3372931-3373708	1.97634	0	KOG1745	Histones H3 and H4	B
Potri.014G099900	LG_XIV:3594455-3595407	-1.1252	0.000646759	NA	NA
Potri.014G111200	LG_XIV:4600518-4601180	-1.15798	0.00184907	KOG0048	Transcription factor, Myb superfamily	K
Potri.014G111900	LG_XIV:4687137-4690465	-2.95852	2.38e-05	KOG2133	Transcriptional corepressor Atrophin-1/DRPLA	R
Potri.014G122000	LG_XIV:5340347-5341532	-1.36014	4.71e-07	NA	NA
Potri.014G122400	LG_XIV:5379287-5385702	1.15523	1.1e-05	KOG1929	Nucleotide excision repair factor NEF2, RAD4/CUT5 component	L
Potri.014G123100	LG_XIV:5419826-5421087	1.60597	0.00051094	NA	NA
Potri.014G129400	LG_XIV:5801057-5801543	-1.05123	1.96e-05	NA	NA
Potri.014G131700	LG_XIV:5934831-5936368	1.60527	2.35e-08	KOG4117	Heat shock factor binding protein	K O
Potri.014G139600	LG_XIV:6731733-6733996	2.34917	0.000305612	KOG1361	Predicted hydrolase involved in interstrand cross-link repair	L
Potri.014G141500	LG_XIV:6847111-6848910	-1.07619	1.21e-06	KOG0710	Molecular chaperone (small heat-shock protein Hsp26/Hsp42)	O
Potri.014G148200	LG_XIV:7407147-7408563	1.49044	1.68e-05	NA	NA
Potri.014G149000	LG_XIV:7477636-7486556	1.02736	9.41e-06	KOG4280	Kinesin-like protein	Z
Potri.014G154200	LG_XIV:8057106-8059251	-1.54694	4.87e-07	KOG0189	Phosphoadenosine phosphosulfate reductase	E
Potri.014G155300	LG_XIV:8169278-8173537	1.56186	0.000360815	NA	NA
Potri.014G155900	LG_XIV:8223593-8230135	1.40461	5.84e-08	KOG2328	Chromosome condensation complex Condensin, subunit H	B D
Potri.014G168100	LG_XIV:9435394-9436520	-1.10739	6.89e-08	NA	NA
Potri.014G172000	LG_XIV:9930266-9939052	1.13143	3.62e-05	NA	NA
Potri.014G175300	LG_XIV:10235558-10239954	1.13581	0.000401165	KOG4814	Uncharacterized conserved protein	S
Potri.015G000500	LG_XV:26748-27075	-1.59641	5.62e-09	NA	NA
Potri.015G006200	LG_XV:419047-421030	1.46176	4.37e-09	NA	NA
Potri.015G026700	scaffold_122:87355-88381	-1.66142	4.09e-06	NA	NA
Potri.015G026800	scaffold_122:89120-90042	-2.01584	0.000557502	NA	NA
Potri.015G030100	scaffold_122:388146-389163	1.00732	0.00164067	NA	NA
Potri.015G030200	scaffold_122:393085-395951	-1.36145	0.000706056	KOG4197	FOG: PPR repeat	R
Potri.015G041400	LG_XV:3544325-3548857	1.46074	2.29e-05	KOG2518	5'-3' exonuclease	L
Potri.015G044600	LG_XV:3043295-3047625	1.37479	2.3e-08	KOG0242	Kinesin-like protein	Z
Potri.015G057300	scaffold_82:251774-254887	1.08539	1.56e-07	KOG0851	Single-stranded DNA-binding replication protein A (RPA), large (70 kD) subunit and related ssDNA-binding proteins	L
Potri.015G057800	scaffold_82:188987-189944	1.1843	4.24e-07	NA	NA
Potri.015G070300	LG_XV:5026801-5029610	1.62672	9.16e-07	KOG2578	Transcription factor E2F/dimerization partner (TDP)-like proteins	K
Potri.015G072500	LG_XV:5216944-5217814	1.09615	0.000715815	NA	NA
Potri.015G074200	LG_XV:5430661-5433018	1.21134	0.00141053	KOG0167	FOG: Armadillo/beta-catenin-like repeats	S
Potri.015G075900	LG_XV:5607806-5609767	-1.63885	0.00179334	KOG1578	Predicted carbonic anhydrase involved in protection against oxidative damage	P
Potri.015G076000	LG_XV:5619790-5621779	-1.61882	4.28e-07	KOG1578	Predicted carbonic anhydrase involved in protection against oxidative damage	P
Potri.015G081300	LG_XV:6103990-6105851	-1.08058	0.000316606	NA	NA
Potri.015G081400	scaffold_3074:5629-6461	1.18085	0.000424413	NA	NA
Potri.015G081500	LG_XV:6122304-6124154	-1.30243	1.7e-05	NA	NA
Potri.015G083200	LG_XV:6262585-6265856	-1.76266	0.00014552	KOG0039	Ferric reductase, NADH/NADPH oxidase and related proteins	P Q
Potri.015G083700	LG_XV:6302644-6303336	1.30026	0.00132771	KOG3064	RNA-binding nuclear protein (MAK16) containing a distinct C4 Zn-finger	A
Potri.015G084900	LG_XV:6387738-6391209	1.69128	7.9e-08	KOG0744	AAA+-type ATPase	O
Potri.015G088400	LG_XV:6611267-6611843	-1.24507	3.39e-07	NA	NA
Potri.015G090600	LG_XV:6784402-6785936	1.20113	7.84e-06	KOG2475	CDC45 (cell division cycle 45)-like protein	L
Potri.015G094700	scaffold_18370:506-1073	1.93021	0.00143104	KOG1764	5'-AMP-activated protein kinase, gamma subunit	G
Potri.015G094700	LG_XV:7097549-7100754	1.61676	3.37e-11	KOG1764	5'-AMP-activated protein kinase, gamma subunit	G
Potri.015G096400	LG_XV:7192618-7195912	1.2797	5.71e-06	KOG3127	Deoxycytidylate deaminase	F
Potri.012G126400	LG_XV:9262985-9267361	1.23446	2.57e-06	KOG1263	Multicopper oxidases	Q
Potri.015G127200	scaffold_2313:550-2130	1.6267	2.56e-06	KOG1263	Multicopper oxidases	Q
Potri.015G128400	LG_XV:9337405-9337894	-1.01947	8.29e-05	NA	NA
Potri.015G131400	LG_XV:9525770-9528475	1.20342	1.18e-06	KOG4302	Microtubule-associated protein essential for anaphase spindle elongation	D Z
Potri.015G146000	LG_XV:10422878-10427722	1.08211	0.000850243	KOG0239	Kinesin (KAR3 subfamily)	Z
Potri.016G000300	scaffold_137:285644-287745	1.17603	0.000469458	NA	NA
Potri.016G004400	scaffold_137:103914-104877	1.39161	9.07e-07	KOG1596	Fibrillarin and related nucleolar RNA-binding proteins	A
Potri.016G006600	LG_XVI:105974-109088	1.04402	3.22e-07	KOG1603	Copper chaperone	P
Potri.016G007800	LG_XVI:160981-163331	1.53665	5.17e-06	KOG4415	Uncharacterized conserved protein	S
Potri.016G020100	scaffold_17039:80-804	-1.0018	0.00184783	NA	NA
Potri.016G029600	LG_XVI:1475074-1476003	1.08893	3.76e-05	NA	NA
Potri.016G033000	LG_XVI:1674880-1676876	1.02334	7.95e-05	KOG0653	Cyclin B and related kinase-activating proteins	D
Potri.016G035900	LG_XVI:2081148-2084358	1.12772	0.0009538	NA	NA
Potri.016G045700	LG_XVI:2844142-2844971	1.475	1.67e-05	NA	NA
Potri.016G050300	LG_XVI:3146874-3149137	1.59748	7.13e-07	NA	NA
Potri.016G051800	LG_XVI:3263717-3266403	1.07173	5.99e-05	KOG0719	Molecular chaperone (DnaJ superfamily)	O
Potri.016G059000	LG_XVI:3916241-3916887	1.97877	0.000638383	KOG0483	Transcription factor HEX, contains HOX and HALZ domains	K
Potri.016G064200	LG_XVI:4382386-4384705	1.52207	0.000140614	NA	NA
Potri.016G065600	LG_XVI:4486927-4492243	1.25282	4.29e-06	KOG4734	Uncharacterized conserved protein	S
Potri.016G072900	LG_XVI:5346456-5347078	3.0136	4.06e-07	NA	NA
Potri.016G077800	LG_XVI:5763092-5770358	1.59297	9.75e-12	KOG0243	Kinesin-like protein	Z
Potri.016G085600	LG_XVI:6584906-6587459	1.53712	8.6e-08	KOG2992	Nucleolar GTPase/ATPase p130	Y
Potri.016G113100	LG_XVI:10613540-10616666	-1.02301	3.25e-06	NA	NA
Potri.016G114300	LG_XVI:10751939-10753424	1.02895	0.00178319	KOG0628	Aromatic-L-amino-acid/L-histidine decarboxylase	E
Potri.016G118400	scaffold_1538:1537-3420	1.50805	2.2e-07	KOG0305	Anaphase promoting complex, Cdc20, Cdh1, and Ama1 subunits	D O
Potri.016G122200	LG_XVI:11584360-11585487	1.59502	0.000360784	KOG3160	Gamma-interferon inducible lysosomal thiol reductase	O
Potri.016G122400	LG_XVI:11585867-11587438	1.39651	2.8e-07	NA	NA
Potri.016G126300	LG_XVI:11848549-11851466	1.02984	2.72e-06	KOG0619	FOG: Leucine rich repeat	R
Potri.016G128300	LG_XVI:12213375-12215576	1.28595	1.22e-06	KOG2992	Nucleolar GTPase/ATPase p130	Y
Potri.016G135200	LG_XVI:12988724-12989757	-1.24467	0.000172573	NA	NA
Potri.016G138300	LG_XVI:13233408-13234387	1.47481	5.43e-06	KOG0381	HMG box-containing protein	R
Potri.016G142800	scaffold_3712:309-3942	1.31188	0.00053875	KOG0594	Protein kinase PCTAIRE and related kinases	R
Potri.017G002200	scaffold_170:119657-121685	1.33003	0.00080138	KOG2806	Chitinase	G
Potri.017G012000	scaffold_64:1976322-1977798	-2.06448	0.000401703	NA	NA
Potri.017G013100	scaffold_64:1898909-1904413	1.09643	0.000152568	KOG1181	FOG: Low-complexity	S
Potri.017G014300	scaffold_64:1829327-1831345	1.49082	9.31e-07	NA	NA
Potri.017G024200	scaffold_64:1206154-1206927	4.00169	2.8e-05	NA	NA
Potri.017G027900	scaffold_64:907051-907971	1.25905	0.00113839	KOG3142	Prenylated rab acceptor 1	U
Potri.017G036700	scaffold_64:395092-400127	-1.35997	5.83e-08	NA	NA
Potri.017G045100	scaffold_1492:5435-6457	1.6848	5.84e-07	KOG0759	Mitochondrial oxoglutarate/malate carrier proteins	C
Potri.017G045100	LG_XVII:659415-660413	1.39371	4.37e-05	KOG0759	Mitochondrial oxoglutarate/malate carrier proteins	C
Potri.017G047500	LG_XVII:831414-831984	-1.01343	6.92e-07	KOG1187	Serine/threonine protein kinase	T
Potri.014G134100	LG_VII:2005513-2006396	-3.16948	0.000343057	KOG0335	ATP-dependent RNA helicase	A
Potri.017G047800	LG_XVII:867925-869285	1.08892	8.15e-05	KOG0759	Mitochondrial oxoglutarate/malate carrier proteins	C
Potri.017G052000	LG_XVII:1329705-1331242	1.2506	0.000135049	KOG1192	UDP-glucuronosyl and UDP-glucosyl transferase	C G
Potri.017G052100	LG_XVII:1297663-1299196	1.27807	0.00184545	KOG1192	UDP-glucuronosyl and UDP-glucosyl transferase	C G
Potri.017G063900	scaffold_88:903612-904614	1.00135	1.57e-06	KOG1567	Ribonucleotide reductase, beta subunit	F
Potri.017G081000	LG_XVII:4138329-4140210	1.53393	3.73e-13	KOG1376	Alpha tubulin	Z
Potri.017G083000	LG_XVII:4649425-4650681	1.18716	1.12e-07	NA	NA
Potri.017G083000	LG_XVII:4636983-4638312	1.08731	0.000487285	NA	NA
Potri.017G083200	LG_XVII:4662161-4672582	1.13098	5.05e-08	KOG0996	Structural maintenance of chromosome protein 4 (chromosome condensation complex Condensin, subunit C)	B D
Potri.017G094200	LG_XVII:5771929-5773032	1.65679	1.6e-10	NA	NA
Potri.017G102100	scaffold_155:438566-440588	1.95394	0.000106205	NA	NA
Potri.017G116100	scaffold_123:848795-849521	1.0352	0.00126724	NA	NA
Potri.017G122800	LG_II:21714322-21716750	1.03241	0.00160856	KOG3002	Zn finger protein	R
Potri.017G122800	scaffold_328:4118-6546	1.03241	0.00160856	KOG3002	Zn finger protein	R
Potri.017G123700	LG_II:21650847-21651585	1.26505	4.38e-09	KOG1744	Histone H2B	B
Potri.017G135000	LG_II:20816518-20817790	1.67232	2.78e-08	NA	NA
Potri.017G141400	scaffold_44:1923927-1927333	-1.23613	6.44e-07	KOG1187	Serine/threonine protein kinase	T
Potri.017G141400	scaffold_44:1923927-1927333	-1.18688	1.62e-06	NA	NA
Potri.017G142800	scaffold_44:2048226-2051914	-1.22097	3.29e-06	KOG0039	Ferric reductase, NADH/NADPH oxidase and related proteins	P Q
Potri.017G147000	scaffold_44:2422784-2423674	1.31246	1.59e-06	KOG1603	Copper chaperone	P
Potri.017G148000	scaffold_44:2464055-2468612	1.92902	0.000470053	NA	NA
Potri.018G005000	scaffold_1195:11370-11748	1.52738	3.53e-06	KOG4210	Nuclear localization sequence binding protein	K
Potri.018G005000	scaffold_4370:3622-4000	1.51101	1.27e-05	KOG4210	Nuclear localization sequence binding protein	K
Potri.018G018200	LG_XVIII:6351014-6353180	1.44348	2.02e-10	NA	NA
Potri.018G024400	LG_XVIII:5805077-5809355	1.55938	1.87e-08	KOG4415	Uncharacterized conserved protein	S
Potri.018G034100	LG_XVIII:4991602-4996621	1.09607	1.99e-05	KOG0654	G2/Mitotic-specific cyclin A	D
Potri.018G040500	scaffold_669:4346-7379	-1.51893	0.000576581	KOG1237	H+/oligopeptide symporter	E
Potri.018G040600	LG_XVIII:4390308-4392636	-1.53615	0.000386002	KOG1237	H+/oligopeptide symporter	E
Potri.018G040700	scaffold_2593:3161-6232	-1.74653	0.00161973	KOG1237	H+/oligopeptide symporter	E
Potri.018G047300	LG_XVIII:3532397-3532943	2.98996	5.03e-07	NA	NA
Potri.018G050100	LG_XVIII:2970276-2970849	2.04415	1.49e-07	KOG3671	Actin regulatory protein (Wiskott-Aldrich syndrome protein)	T Z
Potri.018G056000	LG_XVIII:2320460-2321621	1.69772	0.00021972	KOG2809	Telomerase elongation inhibitor/RNA maturation protein PINX1	A D
Potri.018G057700	LG_XVIII:2109671-2112887	1.16205	6.7e-05	KOG0580	Serine/threonine protein kinase	D
Potri.018G062300	LG_XVIII:803719-804557	1.29755	2.62e-10	KOG3301	Ribosomal protein S4	J
Potri.018G062300	scaffold_7467:294-1023	1.86875	3.03e-10	KOG3301	Ribosomal protein S4	J
Potri.018G062300	LG_VI:13872368-13873454	1.89201	0	NA	NA
Potri.018G072500	LG_XVIII:7553417-7556605	1.4604	8.68e-09	NA	NA
Potri.018G078800	LG_XVIII:7999295-7999896	1.19188	0.000134224	NA	NA
Potri.018G083400	LG_XVIII:8433705-8436738	1.09346	1.72e-06	KOG0393	Ras-related small GTPase, Rho type	R
Potri.018G089300	scaffold_406:40450-42374	1.18424	6.33e-05	NA	NA
Potri.018G092900	LG_XVIII:9569967-9570398	1.24763	1.16e-09	KOG3467	Histone H4	B
Potri.018G093000	LG_XVIII:9556587-9557159	1.38903	3.25e-11	KOG3467	Histone H4	B
Potri.018G093000	LG_XVIII:9571839-9572409	1.41665	5.52e-12	KOG3467	Histone H4	B
Potri.018G098000	LG_XVIII:10091217-10091931	2.37548	4.2e-06	KOG0800	FOG: Predicted E3 ubiquitin ligase	O
Potri.018G101300	LG_XVIII:10329553-10334027	1.42713	6.39e-05	KOG1187	Serine/threonine protein kinase	T
Potri.018G102100	LG_XVIII:10390888-10400394	1.0633	0.00148585	KOG1081	Transcription factor NSD1 and related SET domain proteins	K
Potri.018G114600	LG_XVIII:11312584-11315027	1.23639	5.83e-06	NA	NA
Potri.018G140400	LG_XVIII:13027689-13029090	1.38641	2.12e-05	KOG1192	UDP-glucuronosyl and UDP-glucosyl transferase	C G
Potri.018G142700	LG_XVIII:13258263-13263941	1.73396	0.00159006	KOG0022	Alcohol dehydrogenase, class III	Q
Potri.019G005600	scaffold_872:2521-4218	1.844	0.00157225	NA	NA
Potri.019G008300	scaffold_619:297-1951	1.79238	2.9e-07	NA	NA
Potri.019G013100	scaffold_201:180860-185901	1.5405	8.58e-10	KOG3227	Calcium-responsive transcription coactivator	K
Potri.019G021800	LG_XIX:2572781-2574674	1.34325	5.62e-06	KOG0305	Anaphase promoting complex, Cdc20, Cdh1, and Ama1 subunits	D O
Potri.019G024400	LG_XIX:2857368-2860651	1.44575	6.14e-12	NA	NA
Potri.019G026900	scaffold_180:132250-133483	1.12147	1.54e-05	KOG0027	Calmodulin and related proteins (EF-Hand superfamily)	T
Potri.019G026900	scaffold_180:136688-138216	1.26418	3.03e-07	KOG0027	Calmodulin and related proteins (EF-Hand superfamily)	T
Potri.019G027000	scaffold_648:8615-9945	1.08427	0.000497308	NA	NA
Potri.019G029000	scaffold_288:18093-19825	-1.6951	1.63e-05	NA	NA
Potri.019G030800	LG_XIX:4610156-4611768	1.22161	4.89e-06	KOG0810	SNARE protein Syntaxin 1 and related proteins	U
Potri.019G031200	LG_XIX:4662534-4665367	1.42597	5.89e-08	KOG1385	Nucleoside phosphatase	F
Potri.019G033900	LG_XIX:4958405-4960431	1.42836	0.000149297	NA	NA
Potri.019G033900	LG_XIX:4983675-4986079	1.4843	2.06e-05	NA	NA
Potri.019G040000	LG_XIX:5726643-5731798	1.01905	1.5e-05	KOG2035	Replication factor C, subunit RFC3	D L
Potri.019G044400	LG_XIX:6394863-6401446	1.06684	4.76e-05	KOG1911	Heterochromatin-associated protein HP1 and related CHROMO domain proteins	B
Potri.019G049100	LG_XIX:4025522-4027147	2.06106	0.00172418	NA	NA
Potri.019G050200	LG_XIX:4218522-4220407	3.19742	0	NA	NA
Potri.019G061600	scaffold_125:884797-886435	1.11528	1.95e-07	KOG0161	Myosin class II heavy chain	Z
Potri.019G063700	scaffold_125:662197-663393	-1.34301	0.00105571	KOG0251	Clathrin assembly protein AP180 and related proteins, contain ENTH domain	T U
Potri.019G069300	scaffold_125:60249-62669	1.68927	3.28e-06	NA	NA
Potri.019G078000	LG_XIX:8923149-8923623	1.15783	0.00018641	NA	NA
Potri.019G078300	LG_XIX:8949801-8952156	1.27645	5.46e-05	KOG1187	Serine/threonine protein kinase	T
Potri.019G081500	LG_XIX:9227402-9228534	-1.32369	0.000564801	KOG0048	Transcription factor, Myb superfamily	K
Potri.019G086200	LG_XIX:9593614-9596411	1.7729	0.00122367	KOG1187	Serine/threonine protein kinase	T
Potri.019G088200	LG_XIX:9729970-9730612	1.63779	5.82e-09	NA	NA
Potri.019G096800	LG_XIX:10507485-10508243	1.08793	0.000724019	NA	NA
Potri.019G104700	scaffold_120:444776-445864	1.41449	9.03e-08	NA	NA
Potri.019G116200	LG_XIX:11920673-11922005	1.16046	0.00154188	NA	NA
Potri.019G116400	LG_XIX:11911835-11914097	1.24278	6.53e-05	KOG0439	VAMP-associated protein involved in inositol metabolism	U
Potri.019G118600	LG_XIX:11804122-11806067	1.43867	9.39e-05	KOG0656	G1/S-specific cyclin D	D
Potri.019G121900	scaffold_1434:4100-4622	1.35764	0.00166833	NA	NA
Potri.019G126800	LG_XIX:11269270-11270538	-1.03842	8.92e-06	NA	NA
Potri.019G129900	LG_XIX:11038814-11044611	1.42241	7.88e-08	KOG0385	Chromatin remodeling complex WSTF-ISWI, small subunit	K
Potri.T011200	LG_XIX:955808-956847	1.28299	2.45e-09	NA	NA
Potri.T012700	scaffold_1919:1488-7939	-1.51346	1.44e-09	NA	NA
Potri.T020000	scaffold_319:80760-81587	1.67377	1.9e-05	NA	NA
Potri.T023700	LG_XI:12311430-12314701	-1.22612	0.000501994	KOG1187	Serine/threonine protein kinase	T
Potri.T029200	scaffold_4777:2952-3303	1.08956	2.05e-06	NA	NA
Potri.T029200	LG_X:927922-928331	1.10948	1.07e-07	NA	NA
Potri.T030400	LG_X:1734277-1738603	1.23709	0.000468975	KOG2359	Uncharacterized conserved protein	S
Potri.T034700	LG_XIV:13706022-13713388	1.53473	4.1e-06	KOG0601	Cyclin-dependent kinase WEE1	D
Potri.T055600	scaffold_884:16140-16395	1.02334	0.00197428	KOG0027	Calmodulin and related proteins (EF-Hand superfamily)	T
Potri.T055700	scaffold_288:78912-80338	1.02622	0.000571145	KOG0027	Calmodulin and related proteins (EF-Hand superfamily)	T
Potri.T056000	scaffold_1461:10317-11793	-1.16366	0.000142843	NA	NA
Potri.019G052500	LG_XIX:6876277-6878012	1.31382	8.2e-05	KOG0597	Serine-threonine protein kinase FUSED	R
Potri.T058000	LG_XIX:6866118-6868116	1.51051	5.22e-06	KOG0597	Serine-threonine protein kinase FUSED	R
Potri.T063200	scaffold_121:965757-967718	-1.81755	0.000584297	NA	NA
Potri.T094200	LG_XVIII:9865560-9872925	1.39528	4.42e-11	NA	NA
Potri.T104400	scaffold_265:73055-74959	-1.45055	1.3e-11	KOG0189	Phosphoadenosine phosphosulfate reductase	E
Potri.T115400	scaffold_228:38899-39559	-1.30966	4.17e-07	KOG0156	Cytochrome P450 CYP2 subfamily	Q
Potri.T115400	scaffold_228:34667-35436	-1.12849	0.000137147	KOG0156	Cytochrome P450 CYP2 subfamily	Q
Potri.T130400	scaffold_193:98332-102504	1.29659	2.6e-08	KOG4210	Nuclear localization sequence binding protein	K
Potri.T135500	LG_XV:8265122-8267021	-1.31555	4.89e-05	KOG1674	Cyclin	R
Potri.T147700	scaffold_123:604593-606797	1.31297	6.72e-05	NA	NA
Potri.T159500	LG_III:16637987-16638559	1.71196	6.97e-14	KOG1745	Histones H3 and H4	B
Potri.T167100	LG_X:13780161-13781173	-1.74768	0.00188412	NA	NA
