# Supplementary material for: Transcriptome sequencing of transgenic poplar (Populus × euramericana 'Guariento') expressing multiple resistance genes
Source: BMC Genet. 2014 Jun 20;15(Suppl 1):S7. doi: 10.1186/1471-2156-15-S1-S7 (PMC4118631; doi:10.1186/1471-2156-15-S1-S7)
Supplement: Additional file 4 — Table S3: Pathway enrichment analysis for differentially expressed genes. [file 1471-2156-15-S1-S7-S4.xlsx]

## Sheet: Sheet7
Additional file 4-Table S3: Pathway enrichment analysis for differentially expressed genes.
Gene id	log2_fold change	p_value	description of the InterPro entry	Pathway Name	KO	Pathway Info
Potri.001G009600	1.2119	7.08e-09	C-5 cytosine methyltransferase	Cysteine and methionine metabolism	00270	KEGG: 00270+2.1.1.37
Potri.001G255100	1.03435	9.68e-06	Glycoside hydrolase, family 17	Starch and sucrose metabolism	00500	KEGG: 00500+3.2.1.39
Potri.001G334900	1.53873	5.72e-06	Thymidylate kinase	Metabolism; Nucleotide metabolism	00240	KEGG: 00240+2.7.4.9
Potri.002G007300	2.12107	2.22e-15	Glycoside hydrolase, family 17	Starch and sucrose metabolism	00500	KEGG: 00500+3.2.1.39
Potri.002G168200	-1.07894	0.000172237	GH3 auxin-responsive promoter	Tryptophan metabolism	00380	KEGG: 00380+6.3.2.-
Potri.002G168200	-1.15105	4.02e-06	GH3 auxin-responsive promoter	Tryptophan metabolism	00380	KEGG: 00380+6.3.2.-
Potri.002G178300	1.44641	2.77e-05	FAD linked oxidase, N-terminal	Amino sugar and nucleotide sugar metabolism	00520	KEGG: 00520+1.1.1.158
				Lipopolysaccharide biosynthesis	00550	KEGG: 00550+1.1.1.158
Potri.002G202400	2.0405	1.33e-09	Glycoside hydrolase, family 9	Starch and sucrose metabolism	00500	KEGG: 00500+3.2.1.4
Potri.002G214100	-1.04665	4.41e-07	Phosphoenolpyruvate carboxylase	Pyruvate metabolism	00620	KEGG: 00620+4.1.1.31
				Methane metabolism	00680	KEGG: 00680+4.1.1.31
				Carbon fixation in photosynthetic organisms	00710	KEGG: 00710+4.1.1.31
				Carbon fixation pathways in prokaryotes	00720	KEGG: 00720+4.1.1.31
Potri.002G222300	1.16701	0.000248177	Thymidine kinase	Metabolism; Nucleotide metabolism	00240	KEGG: 00240+2.7.1.21
				Metabolism; Nucleotide metabolism	00240	KEGG: 00240+2.7.1.21
				Drug metabolism - other enzymes	00983	KEGG: 00983+2.7.1.21
Potri.003G085500	-1.0362	5.71e-07	Glycoside hydrolase, family 14	Starch and sucrose metabolism	00500	KEGG: 00500+3.2.1.2
Potri.003G161300	3.05942	0.000529545	GH3 auxin-responsive promoter	Tryptophan metabolism	00380	KEGG: 00380+6.3.2.-
Potri.004G134000	1.45886	1.72e-10	DNA (cytosine-5)-methyltransferase 1, replication foci domain	Cysteine and methionine metabolism	00270	KEGG: 00270+2.1.1.37
Potri.004G162400	-1.02654	2.69e-06	Fructose-bisphosphate aldolase, class-I	Glycolysis / Gluconeogenesis	00010	KEGG: 00010+4.1.2.13
				Pentose phosphate pathway	00030	KEGG: 00030+4.1.2.13
				Fructose and mannose metabolism	00051	KEGG: 00051+4.1.2.13
				Methane metabolism	00680	KEGG: 00680+4.1.2.13
				Carbon fixation in photosynthetic organisms	00710	KEGG: 00710+4.1.2.13
Potri.004G185700	1.05698	3.16e-07	DNA polymerase epsilon, catalytic subunit A, C-terminal	Purine metabolism	00230	KEGG: 00230+2.7.7.7
				Metabolism; Nucleotide metabolism	00240	KEGG: 00240+2.7.7.7
Potri.005G108900	-1.11304	1.37e-06	Haem peroxidase, plant/fungal/bacterial	Phenylalanine metabolism	00360	KEGG: 00360+1.11.1.7
				Methane metabolism	00680	KEGG: 00680+1.11.1.7
				Phenylpropanoid biosynthesis	00940	KEGG: 00940+1.11.1.7
Potri.006G266500	1.86456	7.33e-15	Pectinesterase, catalytic	Metabolism; Carbohydrate metabolism	00040	KEGG: 00040+3.1.1.11
				Starch and sucrose metabolism	00500	KEGG: 00500+3.1.1.11
Potri.007G015500	-1.05405	0.000146408	Fructose-bisphosphate aldolase, class-I	Glycolysis / Gluconeogenesis	00010	KEGG: 00010+4.1.2.13
				Pentose phosphate pathway	00030	KEGG: 00030+4.1.2.13
				Fructose and mannose metabolism	00051	KEGG: 00051+4.1.2.13
				Methane metabolism	00680	KEGG: 00680+4.1.2.13
				Carbon fixation in photosynthetic organisms	00710	KEGG: 00710+4.1.2.13
Potri.007G015700	1.21925	5.28e-06	Pectinesterase, catalytic	Metabolism; Carbohydrate metabolism	00040	KEGG: 00040+3.1.1.11
				Starch and sucrose metabolism	00500	KEGG: 00500+3.1.1.11
Potri.007G050300	2.51747	5.97e-12	GH3 auxin-responsive promoter	Tryptophan metabolism	00380	KEGG: 00380+6.3.2.-
Potri.007G111300	1.16701	0.000248177	Thymidine kinase	Drug metabolism - other enzymes	00983	KEGG: 00983+2.7.1.21
Potri.009G163700	-1.15832	0.000226151	Glycoside hydrolase, family 17	Starch and sucrose metabolism	00500	KEGG: 00500+3.2.1.39
Potri.010G109200	1.8124	1.38e-06	Glycoside hydrolase, family 9	Starch and sucrose metabolism	00500	KEGG: 00500+3.2.1.4
Potri.010G142800	-1.52532	0.000310257	Glycoside hydrolase, family 17	Starch and sucrose metabolism	00500	KEGG: 00500+3.2.1.39
Potri.010G212600	3.23825	2e-15	FAE1/Type III polyketide synthase-like protein	Tetracycline biosynthesis	00253	KEGG: 00253+2.3.1.-
				Ether lipid metabolism	00565	KEGG: 00565+2.3.1.-
				Glycosphingolipid biosynthesis - ganglio series	00604	KEGG: 00604+2.3.1.-
				Naphthalene degradation	00626	KEGG: 00626+2.3.1.-
				Limonene and pinene degradation	00903	KEGG: 00903+2.3.1.-
				Carotenoid biosynthesis	00906	KEGG: 00906+2.3.1.-
				Betalain biosynthesis	00965	KEGG: 00965+2.3.1.
Potri.011G031600	1.25224	0.000337623	(2R)-phospho-3-sulpholactate synthase, ComA	Methane metabolism	00680	KEGG: 00680+4.4.1.19
Potri.012G001500	-1.033	0.000273984	Alternative oxidase	Secondary bile acid biosynthesis	00121	KEGG: 00121+1.-.-.-
				Puromycin biosynthesis	00231	KEGG: 00231+1.-.-.-
				Amino sugar and nucleotide sugar metabolism	00520	KEGG: 00520+1.-.-.-
				alpha-Linolenic acid metabolism	00592	KEGG: 00592+1.-.-.-
				Nitrotoluene degradation	00633	KEGG: 00633+1.-.-.-
				Porphyrin and chlorophyll metabolism	00860	KEGG: 00860+1.-.-.-
				Carotenoid biosynthesis	00906	KEGG: 00906+2.3.1.-
				Isoquinoline alkaloid biosynthesis	00950	KEGG: 00950+1.-.-.-
				Insect hormone biosynthesis	00981	KEGG: 00981+1.-.-.-
Potri.013G119600	-1.15855	3.05e-06	FAE1/Type III polyketide synthase-like protein	Fatty acid biosynthesis	00061	KEGG: 00061+2.3.1.-
				Tetracycline biosynthesis	00253	KEGG: 00253+2.3.1.-
				Lysine degradation	00310	KEGG: 00310+2.3.1.-
				Arginine and proline metabolism	00330	KEGG: 00330+2.3.1.-
				Histidine metabolism	00340	KEGG: 00340+2.3.1.-
				Tyrosine metabolism	00350	KEGG: 00350+2.3.1.-
				Benzoate degradation	00362	KEGG: 00362+2.3.1.-
				Lipopolysaccharide biosynthesis	00540	KEGG: 00540+2.3.1.-
				Glycerophospholipid metabolism	00564	KEGG: 00564+2.3.1.-
				Ether lipid metabolism	00565	KEGG: 00565+2.3.1.-
				Glycosphingolipid biosynthesis - ganglio series	00604	KEGG: 00604+2.3.1.-
				Toluene degradation	00623	KEGG: 00623+2.3.1.-
				Naphthalene degradation	00626	KEGG: 00626+2.3.1.-
				Aminobenzoate degradation	00627	KEGG: 00627+2.3.1.-
				Ethylbenzene degradation	00642	KEGG: 00642+2.3.1.-
				Butanoate metabolism	00650	KEGG: 00650+2.3.1.-
				Limonene and pinene degradation	00903	KEGG: 00903+2.3.1.-
				Diterpenoid biosynthesis	00904	KEGG: 00904+2.3.1.-
				Carotenoid biosynthesis	00906	KEGG: 00906+2.3.1.-
				Anthocyanin biosynthesis	00942	KEGG: 00942+2.3.1.-
				Stilbenoid, diarylheptanoid and gingerol biosynthesis	00945	KEGG: 00945+2.3.1.-
				Isoquinoline alkaloid biosynthesis	00950	KEGG: 00950+2.3.1.-
				Tropane, piperidine and pyridine alkaloid biosynthesis	00960	KEGG: 00960+2.3.1.-
Potri.013G156500	-1.42624	7.75e-10	Haem peroxidase, plant/fungal/bacterial	Phenylalanine metabolism	00360	KEGG: 00360+1.11.1.7
				Methane metabolism	00680	KEGG: 00680+1.11.1.7
				Phenylpropanoid biosynthesis	00940	KEGG: 00940+1.11.1.7
Potri.014G129400	-1.05123	1.96e-05	Pectinesterase inhibitor	Metabolism; Carbohydrate metabolism	00040	KEGG: 00040+3.1.1.11
				Starch and sucrose metabolism	00500	KEGG: 00500+3.1.1.11
Potri.015G128400	-1.01947	8.29e-05	Pectinesterase inhibitor	Metabolism; Carbohydrate metabolism	00040	KEGG: 00040+3.1.1.11
				Starch and sucrose metabolism	00500	KEGG: 00500+3.1.1.11
Potri.017G063900	1.00135	1.57e-06	Ribonucleotide reductase	Purine metabolism	00230	KEGG: 00230+1.17.4.1
				Metabolism; Nucleotide metabolism	00240	KEGG: 00240+1.17.4.1
				Glutathione metabolism	00480	KEGG: 00480+1.17.4.1
Potri.017G122800	1.03241	0.00160856	Seven-in-absentia protein, TRAF-like domain	Tryptophan metabolism	00380	KEGG: 00380+6.3.2.-
Potri.019G069300	1.68927	3.28e-06	Glycoside hydrolase, family 9	Starch and sucrose metabolism	00500	KEGG: 00500+3.2.1.4
Potri.019G104700	1.41449	9.03e-08	Formiminotransferase, N-terminal subdomain	Histidine metabolism	00340	KEGG: 00340+2.1.2.5
				One carbon pool by folate	00670	KEGG: 00670+4.3.1.4+2.1.2.5
Potri.T167100	-1.74768	0.00188412	Glycoside hydrolase, family 17	Starch and sucrose metabolism	00500	KEGG: 00500+3.2.1.39
